# Supplementary material for: Immunoaffinity proteomics for kidney injury biomarkers in male beagle dogs
Source: EXCLI J. 2024 Jan 15;23:180–97. doi: 10.17179/excli2023-6621 (PMC10938254; doi:10.17179/excli2023-6621)
Supplement: Supplementary data [file EXCLI-23-180-s-002.xlsx]

## Sheet: Supplementary data S1
									Normalized abundance
									vehicle control An# 2001_replicate 1	vehicle control An# 2001_replicate 2	vehicle control An# 2001_replicate 3	vehicle control An# 2002_replicate 1	vehicle control An# 2002_replicate 2	vehicle control An# 2002_replicate 3	vehicle control An# 2003_replicate 1	vehicle control An# 2003_replicate 2	vehicle control An# 2003_replicate 3	60mg/day_An# 3004_replicate 1	60mg/day_An# 3004_replicate 2	60mg/day_An# 3004_replicate 3	60mg/day_An# 3004_replicate 1	60mg/day_An# 3004_replicate 2	60mg/day_An# 3004_replicate 3	60mg/day_An# 3001_replicate 1	60mg/day_An# 3001_replicate 2	60mg/day_An# 3001_replicate 3	60mg/day_An# 3002_replicate 1	60mg/day_An# 3002_replicate 2	60mg/day_An# 3002_replicate 3	60mg/day_An# 3003_replicate 1	60mg/day_An# 3003_replicate 2	60mg/day_An# 3003_replicate 3	60mg/day_An# 3005_replicate 1	60mg/day_An# 3005_replicate 2	60mg/day_An# 3005_replicate 3
									Control	Control	Control	Control	Control	Control	Control	Control	Control	grade 1/2	grade 1/2	grade 1/2	grade 1/2	grade 1/2	grade 1/2	grade 3	grade 3	grade 3	grade 3	grade 3	grade 3	grade 3	grade 3	grade 3	grade 3	grade 3	grade 3
Accession	Peptide count	Unique peptides	Anova (p)	q Value	Max fold change	Highest mean condition	Lowest mean condition	Description	NMI_QEIII_00716	NMI_QEIII_00717	NMI_QEIII_00718	NMI_QEIII_00725	NMI_QEIII_00726	NMI_QEIII_00727	NMI_QEIII_00735	NMI_QEIII_00736	NMI_QEIII_00737	NMI_QEIII_00732	NMI_QEIII_00733	NMI_QEIII_00734	NMI_QEIII_00738	NMI_QEIII_00739	NMI_QEIII_00740	NMI_QEIII_00719	NMI_QEIII_00720	NMI_QEIII_00721	NMI_QEIII_00722	NMI_QEIII_00723	NMI_QEIII_00724	NMI_QEIII_00729	NMI_QEIII_00730	NMI_QEIII_00731	NMI_QEIII_00741	NMI_QEIII_00742	NMI_QEIII_00743
A0A5F4D2I5	5	4	6.66134e-16	9.97419e-13	5.37668	Control	tobramycin-treated	J domain-containing protein OS=Canis lupus familiaris (Dog) (Canis familiaris) OX=9615 GN=DNAJC13 PE=4 SV=1	3.21553e+06	2.30421e+06	2.12358e+06	1.86275e+06	1.85679e+06	1.64675e+06	2.00737e+06	2.18801e+06	1.78287e+06	396939	376457	495143	295523	425496	440865	409097	389164	416892	506989	401723	493478	407336	421146	353685	202046	235661	395403
Q8HY67	3	2	3.41949e-14	2.56004e-11	2.75581	tobramycin-treated	Control	Acidic leucine-rich nuclear phosphoprotein 32 family member A OS=Canis lupus familiaris (Dog) (Canis familiaris) OX=9615 GN=ANP32A PE=2 SV=1	263849	265562	210449	152625	131614	150421	147583	165978	181271	563888	466614	456367	584021	512502	495972	521264	475117	552553	564115	622679	485481	451140	545631	499189	506000	436602	461704
E2RP67	1	1	8.63865e-13	4.31162e-10	377.221	tobramycin-treated	Control	WD_REPEATS_REGION domain-containing protein OS=Canis lupus familiaris (Dog) (Canis familiaris) OX=9615 GN=TBL2 PE=4 SV=1	417.703	0	0	0	0	171.505	42.8167	0	0	23025.7	24170	17877.5	17510.2	33064.3	28299.4	24585.3	22930.5	37748.2	32678.2	37517.4	42110.1	17784.1	20586.8	27176.3	14955.9	34043.9	20762.9
A0A5F4CFQ7	1	1	2.59481e-12	9.7132e-10	4.17951	Control	tobramycin-treated	Zinc finger protein 638 OS=Canis lupus familiaris (Dog) (Canis familiaris) OX=9615 GN=ZNF638 PE=4 SV=1	371877	392848	487716	358907	403786	364331	325033	237030	233337	99136.7	86301.8	115026	105404	98134.4	79677.4	69711	89067	45644.7	118580	69938	70608.5	75995.3	100354	62739.6	117287	73483.5	42162.7
A0A5F4CYV2	31	31	2.81796e-11	8.03036e-09	1.27155	Control	tobramycin-treated	Succinate dehydrogenase [ubiquinone] flavoprotein subunit, mitochondrial OS=Canis lupus familiaris (Dog) (Canis familiaris) OX=9615 GN=SDHA PE=3 SV=1	3.45545e+07	3.49173e+07	3.56787e+07	3.77798e+07	3.84689e+07	3.5185e+07	3.15601e+07	3.5731e+07	3.42294e+07	2.7812e+07	2.79979e+07	2.72568e+07	2.98834e+07	2.85356e+07	2.93944e+07	2.505e+07	2.65799e+07	2.53739e+07	2.73345e+07	2.67681e+07	2.91523e+07	2.84684e+07	2.86327e+07	2.78085e+07	2.741e+07	2.98189e+07	2.70625e+07
E2RPB8	1	1	3.21788e-11	8.03036e-09	3.33298	tobramycin-treated	Control	C-type lectin domain-containing protein OS=Canis lupus familiaris (Dog) (Canis familiaris) OX=9615 GN=CLEC3B PE=4 SV=3	97876	77174.4	60865.9	29274.9	27956.8	40859.8	66269.1	51420.1	40549.3	195043	195893	145533	172439	189556	166207	142219	150003	179073	150686	166710	182485	156259	196276	186864	201204	237498	267342
A0A5F4BPE3	9	8	5.90935e-11	1.26403e-08	2.52248	tobramycin-treated	Control	TCTP domain-containing protein OS=Canis lupus familiaris (Dog) (Canis familiaris) OX=9615 GN=TPT1 PE=3 SV=1	2.85608e+06	2.81542e+06	2.4273e+06	2.57018e+06	2.46945e+06	2.42083e+06	2.32757e+06	2.26685e+06	2.45949e+06	4.15108e+06	4.02192e+06	5.22694e+06	6.56155e+06	6.29794e+06	7.59204e+06	7.57975e+06	6.476e+06	6.25397e+06	7.3315e+06	7.54924e+06	8.97141e+06	4.27766e+06	5.03499e+06	4.90289e+06	7.6648e+06	7.06172e+06	7.12693e+06
J9P4U8	2	1	1.37081e-10	2.56568e-08	11.0015	tobramycin-treated	Control	Calcyclin binding protein OS=Canis lupus familiaris (Dog) (Canis familiaris) OX=9615 GN=CACYBP PE=4 SV=1	9099.54	6916.07	2594.23	292.019	3030.12	2521.32	5984.98	4576.18	14972.8	43113.5	47728	49214.9	67305.1	58988.3	51819.2	67528.5	59305.8	58376.2	56000.5	56287.7	58793.5	79589.6	67121.2	66277.9	69113.7	68982.1	74327.6
A0A5F4CJL3	8	7	2.46299e-10	4.09767e-08	1.42219	tobramycin-treated	Control	G3BP stress granule assembly factor 1 OS=Canis lupus familiaris (Dog) (Canis familiaris) OX=9615 GN=G3BP1 PE=4 SV=1	528356	594801	508742	505662	466538	545492	523054	546549	537404	643097	747697	713789	752108	737895	815604	913593	670389	827251	800086	794986	731958	735656	715107	727815	668230	684030	850282
A0A5F4DEE0	48	46	3.56575e-10	5.33909e-08	1.50277	Control	tobramycin-treated	Pyruvate carboxylase OS=Canis lupus familiaris (Dog) (Canis familiaris) OX=9615 GN=PC PE=4 SV=1	2.79441e+07	2.74737e+07	2.75108e+07	2.82948e+07	2.87797e+07	2.87576e+07	3.02794e+07	3.42872e+07	3.26965e+07	2.1714e+07	2.25829e+07	2.35659e+07	2.00511e+07	2.11124e+07	2.04535e+07	1.79222e+07	1.80672e+07	1.77405e+07	2.22793e+07	1.86292e+07	2.08993e+07	1.88711e+07	2.10442e+07	1.88557e+07	1.61028e+07	1.67808e+07	1.73713e+07
A0A5F4CQY2	5	4	4.33793e-10	5.57876e-08	2.10322	tobramycin-treated	Control	DEAD-box helicase 3 X-linked OS=Canis lupus familiaris (Dog) (Canis familiaris) OX=9615 GN=DDX3X PE=3 SV=1	231616	232418	243345	293923	297200	280274	255809	355224	247238	436657	576381	466161	667758	565965	739567	660195	631171	627872	732983	571854	715603	548863	540385	526826	397471	426276	419296
E2RJ67	1	1	4.76179e-10	5.57876e-08	3.30156	tobramycin-treated	Control	Translocase of inner mitochondrial membrane 29 OS=Canis lupus familiaris (Dog) (Canis familiaris) OX=9615 GN=TIMM29 PE=4 SV=2	9675.67	11727.2	12305.9	3075.92	5124.65	4404.06	9566.05	7571.58	8203.76	22063.3	17987.1	18334.3	31702.3	29597.6	24886.7	23713.8	32858.9	26706	29739.4	19553.5	22706.7	30326.8	26862.8	30709.7	31900.2	32202	21293.7
E2R1A0	6	6	4.84357e-10	5.57876e-08	2.94852	tobramycin-treated	Control	CSD_1 domain-containing protein OS=Canis lupus familiaris (Dog) (Canis familiaris) OX=9615 GN=YBX1 PE=4 SV=3	430735	424944	439089	389437	374639	320611	372171	342338	401590	687707	592048	688310	1.07171e+06	1.07872e+06	1.22398e+06	1.45277e+06	1.01693e+06	1.1441e+06	997962	850931	938352	1.2409e+06	1.67536e+06	1.72041e+06	1.30373e+06	1.38016e+06	1.54936e+06
E2RBM1	7	7	5.50031e-10	5.88268e-08	1.36357	Control	tobramycin-treated	PfkB domain-containing protein OS=Canis lupus familiaris (Dog) (Canis familiaris) OX=9615 GN=KHK PE=4 SV=2	7.99294e+06	8.09825e+06	8.36944e+06	8.72346e+06	8.74199e+06	8.536e+06	9.58951e+06	1.05334e+07	9.03928e+06	7.13626e+06	6.66009e+06	6.29645e+06	6.2175e+06	6.27356e+06	6.90533e+06	5.88925e+06	6.08628e+06	5.7104e+06	6.44085e+06	6.57883e+06	6.88843e+06	5.71969e+06	7.2596e+06	6.65191e+06	6.36815e+06	7.19701e+06	6.50859e+06
A0A5F4CSX9	117	112	6.34037e-10	6.32906e-08	1.57951	Control	tobramycin-treated	Spectrin alpha, non-erythrocytic 1 OS=Canis lupus familiaris (Dog) (Canis familiaris) OX=9615 GN=SPTAN1 PE=4 SV=1	3.43112e+07	3.70092e+07	3.85586e+07	4.44042e+07	4.53853e+07	4.68562e+07	4.31717e+07	4.79167e+07	4.15207e+07	2.84652e+07	2.6942e+07	3.11654e+07	2.80684e+07	2.98659e+07	2.86756e+07	2.5495e+07	2.69036e+07	2.77827e+07	2.93173e+07	2.94484e+07	2.84657e+07	2.46684e+07	2.47731e+07	2.55224e+07	2.03999e+07	2.20007e+07	2.21058e+07
E2R574	12	11	8.69074e-10	7.7847e-08	1.50074	tobramycin-treated	Control	Uncharacterized protein OS=Canis lupus familiaris (Dog) (Canis familiaris) OX=9615 GN=EEF1G PE=4 SV=1	4.52531e+06	4.83753e+06	5.15138e+06	4.60359e+06	4.43139e+06	3.88448e+06	4.30531e+06	4.82076e+06	4.7375e+06	6.2542e+06	6.30518e+06	5.76188e+06	7.99851e+06	6.99364e+06	8.12842e+06	6.10761e+06	6.59077e+06	6.47398e+06	7.84311e+06	7.63817e+06	7.70081e+06	5.93092e+06	6.21216e+06	6.15343e+06	7.16559e+06	7.58562e+06	7.10898e+06
F6V2H2	40	36	8.87021e-10	7.7847e-08	1.51985	Control	tobramycin-treated	Phosphoenolpyruvate carboxykinase 2, mitochondrial OS=Canis lupus familiaris (Dog) (Canis familiaris) OX=9615 GN=PCK2 PE=3 SV=2	6.93398e+07	6.9718e+07	6.8192e+07	6.10012e+07	6.13319e+07	5.96576e+07	5.68218e+07	6.97625e+07	6.43382e+07	4.50045e+07	4.66529e+07	4.90007e+07	4.69791e+07	4.45689e+07	4.56746e+07	3.55431e+07	3.61177e+07	3.61968e+07	4.91579e+07	4.45949e+07	4.68068e+07	3.84944e+07	4.3328e+07	4.4546e+07	3.39569e+07	3.83379e+07	3.84879e+07
F1PRE7	8	6	9.35834e-10	7.7847e-08	2.02493	Control	tobramycin-treated	Solute carrier family 23 member 1 OS=Canis lupus familiaris (Dog) (Canis familiaris) OX=9615 GN=SLC23A1 PE=4 SV=2	480525	502919	525616	539034	585025	545289	553108	518836	504665	301978	308762	252706	290220	292234	301574	287568	305936	281916	205006	146846	169802	306973	267684	276214	276318	236412	188327
A0A5F4D8F1	8	8	1.00668e-09	7.93329e-08	1.67354	tobramycin-treated	Control	HIT domain-containing protein OS=Canis lupus familiaris (Dog) (Canis familiaris) OX=9615 GN=HINT1 PE=4 SV=1	6.16547e+06	5.48907e+06	5.219e+06	5.47693e+06	5.03338e+06	5.7477e+06	5.31459e+06	5.00957e+06	5.79943e+06	9.47698e+06	8.58667e+06	1.04078e+07	1.12772e+07	1.16959e+07	1.05048e+07	6.79461e+06	7.34921e+06	7.05897e+06	8.59837e+06	9.31662e+06	1.01093e+07	8.77279e+06	8.40971e+06	8.66501e+06	1.03447e+07	8.9453e+06	8.54673e+06
F1PZ47	4	3	1.19046e-09	8.91252e-08	2.12166	tobramycin-treated	Control	eIF2B_5 domain-containing protein OS=Canis lupus familiaris (Dog) (Canis familiaris) OX=9615 GN=EIF2S2 PE=4 SV=3	125930	142349	120492	106283	131316	162328	191783	129713	138019	253229	201008	316533	221257	292577	243423	445397	287477	419592	326276	302382	282055	347526	273122	286415	301958	274913	221419
E2RFI8	2	2	1.31639e-09	9.04313e-08	4.11362	tobramycin-treated	Control	EMAP like 5 OS=Canis lupus familiaris (Dog) (Canis familiaris) OX=9615 GN=EML5 PE=4 SV=3	450171	342807	393906	148009	162284	351491	363682	337133	340370	1.84224e+06	1.34319e+06	1.21085e+06	1.68252e+06	1.75332e+06	1.93387e+06	728114	740268	857038	921344	1.1408e+06	1.15986e+06	836273	1.00826e+06	930579	2.26277e+06	1.86102e+06	1.56323e+06
E2R1W5	7	3	1.3287e-09	9.04313e-08	1.61026	Control	tobramycin-treated	Vacuolar proton pump subunit B OS=Canis lupus familiaris (Dog) (Canis familiaris) OX=9615 GN=ATP6V1B1 PE=3 SV=3	798731	734306	804113	812017	813102	784515	529899	679971	799146	475095	464660	568843	491831	462453	598564	468104	422340	394155	486442	384147	516474	391980	433433	464594	475676	450439	441739
F1PAG7	9	4	2.25322e-09	1.46687e-07	3.10259	tobramycin-treated	Control	LDL receptor related protein associated protein 1 OS=Canis lupus familiaris (Dog) (Canis familiaris) OX=9615 GN=LRPAP1 PE=4 SV=3	285113	259417	343457	154666	221415	202161	197760	77832.6	113972	763452	716554	645250	515635	529171	491208	815385	561710	713091	785049	687363	683304	429066	512095	392417	738673	829786	706316
A0A5F4D741	17	17	2.81797e-09	1.75809e-07	1.58854	tobramycin-treated	Control	Heat shock 70 kDa protein 4 OS=Canis lupus familiaris (Dog) (Canis familiaris) OX=9615 GN=HSPA4 PE=4 SV=1	1.28427e+06	1.29324e+06	1.16793e+06	1.42295e+06	1.27709e+06	1.30763e+06	1.46341e+06	1.74526e+06	1.61157e+06	1.85278e+06	1.97037e+06	2.29357e+06	2.51784e+06	2.55825e+06	2.64564e+06	2.0159e+06	2.21983e+06	2.1312e+06	2.3643e+06	2.02007e+06	2.35855e+06	2.09946e+06	2.37426e+06	2.71223e+06	1.72144e+06	1.96018e+06	2.13077e+06
J9PAQ1	2	1	4.74351e-09	2.84103e-07	1.65037	Control	tobramycin-treated	DUF4536 domain-containing protein OS=Canis lupus familiaris (Dog) (Canis familiaris) OX=9615 GN=DMAC1 PE=4 SV=1	372247	391030	419854	324233	392403	374873	410360	357561	483201	250476	235922	249595	195173	190203	190091	284468	238836	271987	274297	178412	199821	247230	269342	264663	279069	202677	250420
A0A5F4BYB8	2	2	7.35316e-09	4.23464e-07	6.27725	tobramycin-treated	Control	Thymopoietin OS=Canis lupus familiaris (Dog) (Canis familiaris) OX=9615 GN=TMPO PE=4 SV=1	31574	21976.4	9718.36	13706.9	13517.5	6055.02	22554.4	14261.1	13826.1	95873.7	85294.7	64076	114312	79937.8	60081.2	61260.7	46288.4	44548.5	63855.8	57657.8	71010	79925.4	104171	103603	216900	261085	238011
F1PVE5	4	3	8.11908e-09	4.35137e-07	1.77533	tobramycin-treated	Control	Vacuolar protein sorting 4 homolog B OS=Canis lupus familiaris (Dog) (Canis familiaris) OX=9615 GN=VPS4B PE=3 SV=2	164540	127181	140639	86780.2	90988.9	74683.4	108007	109689	130828	201625	196507	168312	189896	188661	201950	194649	203957	223882	208137	188950	181791	217250	246911	230518	161065	222808	242147
J9JHJ2	4	3	8.13707e-09	4.35137e-07	1.49179	tobramycin-treated	Control	40S ribosomal protein SA OS=Canis lupus familiaris (Dog) (Canis familiaris) OX=9615 GN=RPSA PE=3 SV=1	2.47064e+06	2.57994e+06	2.61616e+06	2.31585e+06	2.04195e+06	1.89006e+06	2.59115e+06	2.57326e+06	2.63469e+06	3.27145e+06	3.42318e+06	2.75348e+06	3.51306e+06	3.55965e+06	3.14104e+06	4.2584e+06	3.91888e+06	3.53888e+06	4.12238e+06	4.23759e+06	3.91158e+06	3.73135e+06	3.29201e+06	3.2609e+06	3.849e+06	3.62571e+06	3.37603e+06
A0A5F4C8S8	5	4	9.54752e-09	4.92957e-07	1.33277	tobramycin-treated	Control	Protein kinase domain-containing protein OS=Canis lupus familiaris (Dog) (Canis familiaris) OX=9615 GN=OXSR1 PE=4 SV=1	303926	296888	262007	282554	250373	239095	286719	239402	267277	308931	322450	323531	344121	338119	388559	368624	354235	388459	423305	374391	356077	372307	358844	405292	349911	350960	344445
J9P7Y8	2	2	1.05657e-08	5.02422e-07	1.49462	tobramycin-treated	Control	Uncharacterized protein OS=Canis lupus familiaris (Dog) (Canis familiaris) OX=9615 GN=ENSCAFG00000031907 PE=3 SV=2	487716	394099	436282	389180	471379	363302	415078	398312	439490	632754	493986	577728	594132	686985	679726	723524	564919	641859	577617	605867	562233	552033	707466	735516	563117	631612	812645
J9NXC6	7	7	1.0713e-08	5.02422e-07	1.34228	tobramycin-treated	Control	Eukaryotic translation elongation factor 1 beta 2 OS=Canis lupus familiaris (Dog) (Canis familiaris) OX=9615 GN=EEF1B2 PE=3 SV=2	2.48568e+06	2.30983e+06	2.72971e+06	2.27994e+06	2.07724e+06	2.55066e+06	2.53468e+06	2.70037e+06	2.45027e+06	2.90022e+06	2.98613e+06	2.89691e+06	3.42515e+06	3.48655e+06	3.80038e+06	3.09581e+06	3.35852e+06	3.19289e+06	2.99209e+06	3.0369e+06	3.53854e+06	3.32611e+06	3.17403e+06	3.44208e+06	3.80234e+06	3.61261e+06	3.31088e+06
A0A5F4D491	20	20	1.07375e-08	5.02422e-07	1.30558	Control	tobramycin-treated	Lipoyl-binding domain-containing protein OS=Canis lupus familiaris (Dog) (Canis familiaris) OX=9615 GN=DLST PE=4 SV=1	1.90707e+07	1.74664e+07	1.87516e+07	1.89533e+07	1.89782e+07	1.89306e+07	2.09421e+07	2.03829e+07	2.22165e+07	1.53152e+07	1.52688e+07	1.35633e+07	1.46778e+07	1.40744e+07	1.37404e+07	1.59515e+07	1.6545e+07	1.5631e+07	1.34217e+07	1.3785e+07	1.36076e+07	1.58128e+07	1.51164e+07	1.39169e+07	1.61936e+07	1.79347e+07	1.45857e+07
F1Q4I9	1	1	1.15816e-08	5.25499e-07	11.4505	Control	tobramycin-treated	Galactosylgalactosylxylosylprotein 3-beta-glucuronosyltransferase OS=Canis lupus familiaris (Dog) (Canis familiaris) OX=9615 GN=B3GAT3 PE=3 SV=2	122785	87788.8	85417.3	63440.5	48412.4	35919.8	27455.6	21095	34692.9	5369.92	8823.56	16435.7	677.66	4284.58	4097.21	1652.34	3201.22	2908.31	2705.28	12168	1680.1	7084.56	7865.44	2330.13	4262.83	1122.12	5380.65
Q50KA9	13	10	1.22178e-08	5.38058e-07	1.79708	tobramycin-treated	Control	Nucleoside diphosphate kinase A OS=Canis lupus familiaris (Dog) (Canis familiaris) OX=9615 GN=NME1 PE=2 SV=1	2.76261e+06	2.15845e+06	2.3214e+06	1.95207e+06	1.91267e+06	1.68307e+06	2.58508e+06	2.53525e+06	2.70521e+06	3.76905e+06	3.95656e+06	3.52328e+06	4.28733e+06	4.07082e+06	4.28172e+06	4.47882e+06	4.41445e+06	4.25057e+06	4.0309e+06	3.96754e+06	4.44299e+06	5.4047e+06	5.42838e+06	4.69453e+06	3.14273e+06	3.00133e+06	2.95093e+06
A0A5F4BYM3	2	2	1.37423e-08	5.86301e-07	3.13044	tobramycin-treated	Control	TPR_REGION domain-containing protein OS=Canis lupus familiaris (Dog) (Canis familiaris) OX=9615 GN=ASPH PE=4 SV=1	17874.3	14258	7889	11835.6	15545.7	15408.4	29320.5	39534.2	16841	43014.1	50870.5	51955.5	91921.5	50021.6	88535.9	54278.9	48868.5	48766.3	53125.7	62039.6	78022.2	42861.4	98955.9	60945.5	33505.2	48682.6	48630.1
F2Z4P4	20	1	1.40964e-08	5.86301e-07	1.55804	tobramycin-treated	Control	Elongation factor 1-alpha OS=Canis lupus familiaris (Dog) (Canis familiaris) OX=9615 GN=EEF1A1 PE=3 SV=1	2.49363e+06	2.13831e+06	2.13801e+06	1.88235e+06	2.24108e+06	1.79889e+06	2.17434e+06	2.44148e+06	2.33678e+06	3.3355e+06	3.46338e+06	2.65817e+06	3.64007e+06	3.55202e+06	3.49979e+06	2.73392e+06	2.9119e+06	2.87339e+06	3.2965e+06	3.49952e+06	3.74841e+06	2.75255e+06	3.52888e+06	3.53041e+06	3.81104e+06	4.4569e+06	3.92281e+06
F1PQ86	18	17	1.70119e-08	6.88443e-07	1.51334	Control	tobramycin-treated	Acyl-CoA dehydrogenase long chain OS=Canis lupus familiaris (Dog) (Canis familiaris) OX=9615 GN=ACADL PE=3 SV=2	1.68743e+07	1.48224e+07	1.42791e+07	1.70348e+07	1.85653e+07	1.79437e+07	1.60887e+07	1.70718e+07	1.63021e+07	1.0734e+07	1.06477e+07	1.18123e+07	9.39868e+06	8.91081e+06	1.0139e+07	1.05402e+07	8.82905e+06	9.62004e+06	1.07646e+07	1.07267e+07	1.18232e+07	1.01552e+07	1.06539e+07	1.03511e+07	1.27677e+07	1.53856e+07	1.36321e+07
F1PVE1	1	1	2.54543e-08	1.00298e-06	3.3584	tobramycin-treated	Control	PH domain and leucine rich repeat protein phosphatase 1 OS=Canis lupus familiaris (Dog) (Canis familiaris) OX=9615 GN=PHLPP1 PE=4 SV=3	4287.84	5967.78	6636.48	1227.11	2065.24	1739.18	2280.94	1081.65	1954.42	8494.99	7425.69	10429.2	6941.41	8879.16	7430.58	13140	17038.7	12880.2	10053.2	9342.86	7055.51	9489.72	9797.91	9923.48	12289.1	8865.93	13492.3
F1P7E6	4	4	2.80298e-08	1.05423e-06	1.33345	Control	tobramycin-treated	Pyruvate dehydrogenase phosphatase regulatory subunit OS=Canis lupus familiaris (Dog) (Canis familiaris) OX=9615 GN=PDPR PE=4 SV=3	444188	407975	519690	449866	450085	402961	406245	456249	379090	350705	322650	265183	313392	305577	300635	318494	365750	359492	359535	293846	315854	371549	331944	316736	311941	340038	330689
A0A5F4C9B9	39	37	2.82844e-08	1.05423e-06	1.61771	Control	tobramycin-treated	Acyl-CoA synthetase family member 2 OS=Canis lupus familiaris (Dog) (Canis familiaris) OX=9615 GN=ACSF2 PE=4 SV=1	7.34262e+07	7.32109e+07	7.10984e+07	8.77575e+07	8.08928e+07	8.24877e+07	7.3156e+07	8.32511e+07	7.72755e+07	4.31695e+07	4.75708e+07	4.6244e+07	4.71796e+07	4.76337e+07	4.68846e+07	4.16969e+07	4.30923e+07	4.36458e+07	5.27212e+07	4.72369e+07	5.2598e+07	5.73681e+07	6.70267e+07	7.09964e+07	3.61394e+07	3.76291e+07	3.975e+07
F1PXU1	100	87	2.88671e-08	1.05423e-06	1.5051	Control	tobramycin-treated	Spectrin beta chain OS=Canis lupus familiaris (Dog) (Canis familiaris) OX=9615 GN=SPTBN1 PE=3 SV=3	2.53048e+07	2.81607e+07	2.73895e+07	3.25129e+07	3.27908e+07	3.32174e+07	3.11519e+07	3.44928e+07	3.07388e+07	2.29272e+07	2.16824e+07	2.3794e+07	2.07752e+07	2.32238e+07	2.11659e+07	1.88758e+07	2.15243e+07	2.25037e+07	2.35672e+07	2.2464e+07	2.10661e+07	1.78904e+07	1.87856e+07	1.82177e+07	1.56214e+07	1.64764e+07	1.58712e+07
F1Q3G5	4	4	3.4353e-08	1.22471e-06	1.4985	tobramycin-treated	Control	Leucine rich repeat containing 59 OS=Canis lupus familiaris (Dog) (Canis familiaris) OX=9615 GN=LRRC59 PE=4 SV=3	1.12675e+06	891557	811595	824996	754627	824424	809749	763103	963837	1.01655e+06	1.03317e+06	1.18579e+06	1.28778e+06	1.43942e+06	1.37811e+06	1.34799e+06	1.30531e+06	1.40874e+06	1.50229e+06	1.34437e+06	1.20546e+06	1.10806e+06	1.20871e+06	1.15683e+06	1.31894e+06	1.41154e+06	1.62952e+06
F1Q2Q6	2	2	4.88334e-08	1.70045e-06	1.9374	Control	tobramycin-treated	FRAS1 related extracellular matrix 2 OS=Canis lupus familiaris (Dog) (Canis familiaris) OX=9615 GN=FREM2 PE=4 SV=3	148109	147005	137415	123352	119475	134008	85117.6	77301.9	78165.4	56369.9	63565.7	53354.6	59480.6	63998.8	51313.4	46109.5	71004.7	61570	68749	75545.8	64007	37567.4	56120.4	67721.3	62360.3	59533.3	65504.9
J9P7Y9	5	5	5.23579e-08	1.78174e-06	2.28569	tobramycin-treated	Control	Uncharacterized protein OS=Canis lupus familiaris (Dog) (Canis familiaris) OX=9615 GN=ENSCAFG00000003326 PE=4 SV=2	906619	869081	798144	818319	566030	258935	437853	723813	825443	1.7335e+06	1.56023e+06	1.84927e+06	1.87876e+06	1.82684e+06	2.02152e+06	1.06763e+06	1.25824e+06	1.30673e+06	1.63644e+06	1.2173e+06	1.4072e+06	1.26515e+06	1.65579e+06	1.71484e+06	1.64916e+06	1.38396e+06	1.9294e+06
J9NVU2	7	6	7.53807e-08	2.50821e-06	2.31831	tobramycin-treated	Control	S10_plectin domain-containing protein OS=Canis lupus familiaris (Dog) (Canis familiaris) OX=9615 GN=ENSCAFG00000008935 PE=4 SV=1	315114	317922	262975	219120	234341	226590	301206	298338	360906	343361	399727	362216	597944	632803	571670	804874	588412	711746	704911	563711	600615	681297	659332	699386	938090	866826	1.03393e+06
J9NTW0	1	1	8.92535e-08	2.90525e-06	1.85973	tobramycin-treated	Control	Uncharacterized protein OS=Canis lupus familiaris (Dog) (Canis familiaris) OX=9615 GN=SLC29A1 PE=4 SV=2	57662.4	36175	47776.6	25503.7	25283.4	20363.9	28338.5	29772.6	28943.3	55734.5	56242.9	53923.8	59974.7	56494.4	55697.8	52721.9	60932.9	56456.4	72967.2	77916.1	66361.5	51920.6	68134.5	65399.5	77900.7	52709.3	73675.7
F1P9A8	1	1	9.98178e-08	3.17999e-06	2.48236	tobramycin-treated	Control	Small integral membrane protein 20 OS=Canis lupus familiaris (Dog) (Canis familiaris) OX=9615 GN=SMIM20 PE=4 SV=2	69740.3	39434.3	40268.4	21707.8	16344.3	28907	14677.1	29309	22442.3	78904.9	117240	78199.9	98985.6	62609.6	78058.9	73596	85286.9	45858.2	102917	73086.8	81180	77364.1	94216.3	65327.5	65384.1	58943.9	67012.5
A0A5F4C9B6	7	7	1.17412e-07	3.66259e-06	1.65588	tobramycin-treated	Control	PKS_ER domain-containing protein OS=Canis lupus familiaris (Dog) (Canis familiaris) OX=9615 GN=PTGR1 PE=4 SV=1	936925	913135	941117	653538	705704	1.02536e+06	1.21712e+06	1.02307e+06	1.03119e+06	1.50466e+06	1.54214e+06	1.82704e+06	1.61543e+06	1.25311e+06	1.55029e+06	1.85183e+06	2.02786e+06	1.79837e+06	1.5646e+06	1.41736e+06	1.58326e+06	1.54369e+06	1.3707e+06	1.61731e+06	1.51318e+06	1.38945e+06	1.00467e+06
E2RTJ0	2	2	1.47385e-07	4.50374e-06	1.80293	tobramycin-treated	Control	Anamorsin OS=Canis lupus familiaris (Dog) (Canis familiaris) OX=9615 GN=CIAPIN1 PE=3 SV=2	104784	92886.6	106845	69111.7	85108.1	102120	114706	56787	87405.6	173127	154721	104188	141281	123891	130248	199852	178022	186284	161486	166781	155846	207163	159709	146918	188630	221246	156523
P51147	11	5	1.60066e-07	4.79341e-06	1.58545	tobramycin-treated	Control	Ras-related protein Rab-5C OS=Canis lupus familiaris (Dog) (Canis familiaris) OX=9615 GN=RAB5C PE=2 SV=1	842371	896113	768074	751398	822301	674957	744466	1.07489e+06	1.06438e+06	1.33459e+06	1.35244e+06	1.50636e+06	1.54858e+06	1.38029e+06	1.6484e+06	1.05761e+06	1.40124e+06	1.15527e+06	1.3729e+06	1.32342e+06	1.44302e+06	988253	1.50016e+06	1.54912e+06	1.04239e+06	1.08649e+06	1.53182e+06
F1PEK5	6	6	1.92681e-07	5.65697e-06	1.33617	tobramycin-treated	Control	Septin-type G domain-containing protein OS=Canis lupus familiaris (Dog) (Canis familiaris) OX=9615 GN=SEPTIN2 PE=3 SV=3	687514	722347	688465	622833	525041	605928	639671	588575	630746	759219	726374	774737	807728	787228	804016	1.0183e+06	931279	1.05357e+06	841260	798598	826438	833882	802751	957765	881501	871463	785971
F1PU56	13	13	2.00219e-07	5.76523e-06	1.26695	Control	tobramycin-treated	Sidoreflexin OS=Canis lupus familiaris (Dog) (Canis familiaris) OX=9615 GN=SFXN2 PE=3 SV=3	3.984e+06	4.34237e+06	4.10513e+06	4.16069e+06	4.29036e+06	4.86459e+06	4.1894e+06	4.21314e+06	4.30169e+06	3.14784e+06	3.4477e+06	3.35168e+06	3.39244e+06	3.37167e+06	3.52792e+06	3.00754e+06	3.43629e+06	3.22765e+06	3.30769e+06	3.27029e+06	3.37767e+06	2.83629e+06	3.04417e+06	3.34219e+06	4.41389e+06	3.6931e+06	3.50296e+06
A0A5F4DBK1	13	12	2.05893e-07	5.81676e-06	1.36697	tobramycin-treated	Control	Glutamyl-prolyl-tRNA synthetase OS=Canis lupus familiaris (Dog) (Canis familiaris) OX=9615 GN=EPRS1 PE=3 SV=1	894430	781881	875784	945944	929994	971220	1.1253e+06	976482	993183	1.16108e+06	1.13401e+06	1.14801e+06	1.12675e+06	1.2083e+06	1.24729e+06	1.32769e+06	1.48902e+06	1.50773e+06	1.49402e+06	1.4578e+06	1.55216e+06	1.27765e+06	1.26902e+06	1.2619e+06	1.11348e+06	1.25803e+06	1.18869e+06
E2RLQ6	8	7	2.30742e-07	6.39807e-06	1.22083	tobramycin-treated	Control	6-phosphogluconolactonase OS=Canis lupus familiaris (Dog) (Canis familiaris) OX=9615 GN=PGLS PE=3 SV=1	2.43947e+06	2.13547e+06	2.34607e+06	2.57976e+06	2.1979e+06	2.29281e+06	2.22143e+06	2.27824e+06	2.31219e+06	3.10988e+06	3.06548e+06	2.63559e+06	3.22583e+06	2.78905e+06	2.86569e+06	2.88578e+06	2.92613e+06	2.78697e+06	2.87989e+06	2.83552e+06	3.00725e+06	2.34991e+06	2.73668e+06	2.61164e+06	2.63143e+06	2.76981e+06	2.68219e+06
A0A5F4C7T7	2	2	2.50918e-07	6.831e-06	1.25867	tobramycin-treated	Control	UBIQUITIN_CONJUGAT_2 domain-containing protein OS=Canis lupus familiaris (Dog) (Canis familiaris) OX=9615 GN=UBE2L3 PE=3 SV=1	556098	497547	509096	484393	441100	506731	549989	404449	506954	583733	616945	545385	638328	664840	561226	641725	615944	698730	614052	641683	581433	642523	639430	655194	642741	553921	680336
J9P326	10	8	2.95555e-07	7.90254e-06	1.26775	tobramycin-treated	Control	Polyadenylate-binding protein OS=Canis lupus familiaris (Dog) (Canis familiaris) OX=9615 GN=PABPC1 PE=3 SV=2	1.92707e+06	1.66488e+06	1.69264e+06	1.61644e+06	1.70516e+06	1.74182e+06	1.71976e+06	1.73776e+06	1.61566e+06	2.07212e+06	1.83035e+06	2.04665e+06	2.15769e+06	2.1709e+06	2.14948e+06	2.04315e+06	1.89815e+06	2.12827e+06	2.36541e+06	2.43038e+06	2.78444e+06	2.16452e+06	2.31895e+06	2.12315e+06	2.24141e+06	2.02505e+06	2.1502e+06
F1PVY8	16	16	3.08737e-07	8.04555e-06	1.27646	Control	tobramycin-treated	4-hydroxy-2-oxoglutarate aldolase 1 OS=Canis lupus familiaris (Dog) (Canis familiaris) OX=9615 GN=HOGA1 PE=3 SV=3	4.35905e+07	3.87588e+07	4.13027e+07	4.41142e+07	4.24137e+07	4.21973e+07	4.50383e+07	4.77406e+07	4.678e+07	3.52163e+07	3.36805e+07	3.84134e+07	3.51856e+07	3.58504e+07	3.59103e+07	3.07329e+07	2.86898e+07	2.99103e+07	3.825e+07	3.67204e+07	3.88279e+07	3.07259e+07	3.45622e+07	3.38377e+07	3.03296e+07	3.04173e+07	3.68385e+07
A0A5F4C1B3	11	11	3.11651e-07	8.04555e-06	1.48832	tobramycin-treated	Control	Transgelin OS=Canis lupus familiaris (Dog) (Canis familiaris) OX=9615 GN=TAGLN2 PE=3 SV=1	6.69526e+06	5.83321e+06	5.87228e+06	5.7866e+06	4.91864e+06	4.94225e+06	4.49997e+06	4.36358e+06	4.98931e+06	7.22273e+06	6.96012e+06	7.34492e+06	7.65823e+06	7.74855e+06	7.19238e+06	6.95649e+06	6.96621e+06	7.32059e+06	7.90604e+06	7.08718e+06	7.29237e+06	7.00373e+06	8.89829e+06	8.4044e+06	9.44375e+06	9.96981e+06	1.12083e+07
J9NT23	4	3	3.35862e-07	8.52363e-06	1.61215	tobramycin-treated	Control	Calpain small subunit 1 OS=Canis lupus familiaris (Dog) (Canis familiaris) OX=9615 GN=CAPNS1 PE=4 SV=1	441326	465105	491324	391936	409229	327236	424582	347123	450333	672848	500589	488225	660301	524520	700804	714161	725347	852314	544435	636290	597771	766883	804716	925618	575547	729954	664940
A0A5F4CJ52	1	1	3.57865e-07	8.93067e-06	1.77033	tobramycin-treated	Control	Beta-galactosidase OS=Canis lupus familiaris (Dog) (Canis familiaris) OX=9615 GN=GLB1 PE=3 SV=1	7911.01	8078.68	10558.8	7834.5	9705.42	12623.7	10219.9	8760.15	9163.64	13728.7	12263.8	12276.6	20472.2	17224.6	19905	18667.5	17891.1	18419.6	26756.7	13315.7	14905.7	16493.7	13906.3	11969	14367.3	18731.6	19150.9
A0A5F4DJ87	33	31	3.77945e-07	9.27716e-06	1.20782	tobramycin-treated	Control	Protein disulfide-isomerase OS=Canis lupus familiaris (Dog) (Canis familiaris) OX=9615 GN=P4HB PE=3 SV=1	2.01333e+07	1.90986e+07	2.07318e+07	1.95166e+07	1.99456e+07	2.01945e+07	2.21548e+07	2.44863e+07	2.22753e+07	2.29459e+07	2.24647e+07	2.27193e+07	2.47858e+07	2.55658e+07	2.59778e+07	2.75299e+07	2.62139e+07	2.52084e+07	2.59916e+07	2.54542e+07	2.63573e+07	2.33904e+07	2.43629e+07	2.60006e+07	2.68386e+07	2.65388e+07	2.70897e+07
E2RL17	7	6	3.99206e-07	9.4791e-06	1.34051	tobramycin-treated	Control	S1 motif domain-containing protein OS=Canis lupus familiaris (Dog) (Canis familiaris) OX=9615 GN=EIF2S1 PE=4 SV=1	1.20912e+06	1.02395e+06	1.11181e+06	1.0762e+06	1.00077e+06	994310	906312	836103	875904	1.24104e+06	1.30685e+06	1.18244e+06	1.31692e+06	1.25922e+06	1.38573e+06	1.30012e+06	1.55363e+06	1.41892e+06	1.48136e+06	1.66226e+06	1.50167e+06	1.20723e+06	1.42777e+06	1.26556e+06	1.15592e+06	1.311e+06	1.24387e+06
A0A5F4CU15	1	1	4.08543e-07	9.4791e-06	16.7209	tobramycin-treated	Control	Myosin IXB OS=Canis lupus familiaris (Dog) (Canis familiaris) OX=9615 GN=MYO9B PE=3 SV=1	11879.5	26051	14374.2	53398	36716.3	51460.5	16314	75597.1	25452.1	743474	870327	1.17215e+06	933590	1.06961e+06	855021	178574	100134	171314	942646	666375	668034	69929.2	93173.3	50819.3	762011	451232	610084
F1PE21	17	2	4.10935e-07	9.4791e-06	1.63902	tobramycin-treated	Control	Tubulin alpha chain OS=Canis lupus familiaris (Dog) (Canis familiaris) OX=9615 GN=LOC477570 PE=3 SV=2	1.39968e+06	1.33672e+06	1.47271e+06	1.03289e+06	1.08793e+06	934905	1.38441e+06	1.55638e+06	1.42e+06	1.69502e+06	1.68131e+06	1.34085e+06	2.53164e+06	2.14759e+06	2.30196e+06	2.23595e+06	2.74178e+06	2.57916e+06	2.33371e+06	2.06965e+06	2.1124e+06	1.82269e+06	2.43478e+06	2.17924e+06	1.8043e+06	2.09952e+06	1.99766e+06
F1P6B7	12	12	4.11495e-07	9.4791e-06	1.54518	tobramycin-treated	Control	Annexin OS=Canis lupus familiaris (Dog) (Canis familiaris) OX=9615 GN=ANXA1 PE=3 SV=1	5.65098e+06	5.72206e+06	5.07366e+06	4.9408e+06	5.10451e+06	5.35997e+06	5.70778e+06	5.57688e+06	5.74526e+06	5.68597e+06	6.30552e+06	6.051e+06	7.54822e+06	7.72592e+06	7.98776e+06	9.19382e+06	1.03322e+07	9.80129e+06	8.28299e+06	7.65963e+06	7.83301e+06	9.24639e+06	9.0421e+06	8.50264e+06	9.51968e+06	1.04235e+07	9.92081e+06
A0A5F4CN72	7	7	4.36416e-07	9.90086e-06	1.60971	Control	tobramycin-treated	Uncharacterized protein OS=Canis lupus familiaris (Dog) (Canis familiaris) OX=9615 GN=GGT1 PE=4 SV=1	5.85687e+06	4.9797e+06	5.27346e+06	4.86858e+06	4.39987e+06	3.87345e+06	3.72214e+06	4.54309e+06	3.89599e+06	2.88219e+06	2.98782e+06	3.32156e+06	2.56352e+06	2.82362e+06	2.98936e+06	3.05813e+06	2.72781e+06	2.60039e+06	2.85831e+06	2.99473e+06	2.99146e+06	3.14223e+06	3.3602e+06	2.87515e+06	3.19843e+06	2.61974e+06	1.4594e+06
A0A5F4BU42	3	2	4.5305e-07	1.01248e-05	1.41098	tobramycin-treated	Control	Thioredoxin domain-containing protein OS=Canis lupus familiaris (Dog) (Canis familiaris) OX=9615 GN=ENSCAFG00000032363 PE=4 SV=1	2.34943e+06	2.07206e+06	2.08785e+06	1.81076e+06	1.72487e+06	1.80329e+06	1.90914e+06	2.04733e+06	2.10541e+06	2.41389e+06	2.2572e+06	2.36713e+06	2.62554e+06	2.64996e+06	2.91273e+06	2.92485e+06	3.01618e+06	3.03819e+06	2.61662e+06	2.39763e+06	2.65372e+06	2.83614e+06	3.46964e+06	3.46234e+06	2.4961e+06	2.91553e+06	3.48832e+06
A0A5F4C6J8	3	3	5.51273e-07	1.21388e-05	2.05109	tobramycin-treated	Control	Ribosomal protein L22 OS=Canis lupus familiaris (Dog) (Canis familiaris) OX=9615 GN=RPL22 PE=4 SV=1	421236	343654	380109	279551	277250	205371	239519	255341	263880	579535	617268	475306	789023	491287	485968	718876	752193	700950	737362	587010	866732	649806	769154	605414	353407	364585	392156
A0A5F4C2I1	2	2	5.91469e-07	1.28351e-05	1.53491	tobramycin-treated	Control	Cystatin domain-containing protein OS=Canis lupus familiaris (Dog) (Canis familiaris) OX=9615 GN=CSTB PE=4 SV=1	4.20055e+06	3.99675e+06	3.23928e+06	3.49421e+06	2.63865e+06	2.96854e+06	2.59053e+06	2.8979e+06	3.17477e+06	4.66547e+06	4.03922e+06	3.86297e+06	4.50734e+06	4.77733e+06	4.76346e+06	4.93321e+06	3.89027e+06	4.63424e+06	6.70514e+06	5.78944e+06	6.1873e+06	4.45036e+06	5.08517e+06	5.00815e+06	4.89114e+06	5.8017e+06	5.65021e+06
A0A5F4DJH5	3	1	6.25054e-07	1.33701e-05	1.46226	tobramycin-treated	Control	ADF-H domain-containing protein OS=Canis lupus familiaris (Dog) (Canis familiaris) OX=9615 GN=CFL2 PE=3 SV=1	310563	286341	279003	284238	265242	344574	316986	309469	372602	376453	491771	507426	613357	473571	496432	456747	431409	412114	359554	445652	420200	548830	472036	384906	354084	479877	373647
E2RAU5	42	40	6.35602e-07	1.34043e-05	1.20683	Control	tobramycin-treated	Stress-70 protein, mitochondrial OS=Canis lupus familiaris (Dog) (Canis familiaris) OX=9615 GN=HSPA9 PE=3 SV=2	4.94158e+07	4.49967e+07	4.56249e+07	4.72862e+07	4.70166e+07	4.78748e+07	4.83225e+07	5.20027e+07	4.54559e+07	4.26456e+07	4.38514e+07	4.34644e+07	4.1203e+07	4.11037e+07	4.11324e+07	3.41911e+07	3.65308e+07	3.68778e+07	4.2065e+07	3.93602e+07	4.09812e+07	3.78528e+07	4.16753e+07	3.99531e+07	3.51009e+07	3.58749e+07	3.5425e+07
A0A5F4CVW0	11	11	6.53663e-07	1.35937e-05	1.28275	Control	tobramycin-treated	OxoGdeHyase_C domain-containing protein OS=Canis lupus familiaris (Dog) (Canis familiaris) OX=9615 GN=ENSCAFG00000044026 PE=4 SV=1	7.1835e+06	7.53304e+06	7.01816e+06	8.26451e+06	8.40392e+06	8.39006e+06	8.42421e+06	9.69154e+06	7.8956e+06	5.98956e+06	5.91932e+06	6.50253e+06	5.5771e+06	5.76512e+06	6.27579e+06	7.5188e+06	6.8261e+06	6.51944e+06	6.88169e+06	6.60094e+06	6.94084e+06	6.39376e+06	6.90241e+06	5.61419e+06	5.72513e+06	5.9247e+06	5.63548e+06
A0A5F4D5M3	13	12	6.63978e-07	1.36191e-05	1.51955	tobramycin-treated	Control	USO1 vesicle transport factor OS=Canis lupus familiaris (Dog) (Canis familiaris) OX=9615 GN=USO1 PE=4 SV=1	596528	682792	464134	584146	597654	707944	868328	762442	817285	780065	934812	923638	979926	1.14551e+06	981554	1.10077e+06	1.17684e+06	1.25522e+06	975100	963001	1.0523e+06	1.25265e+06	1.18267e+06	1.09135e+06	986354	880977	818813
A0A5F4BY69	23	21	7.12926e-07	1.42938e-05	2.3655	Control	tobramycin-treated	Collagen type XII alpha 1 chain OS=Canis lupus familiaris (Dog) (Canis familiaris) OX=9615 GN=COL12A1 PE=4 SV=1	2.68685e+06	3.49658e+06	3.09038e+06	2.5331e+06	2.40461e+06	2.6993e+06	2.60111e+06	3.73093e+06	3.09192e+06	587322	564436	603343	1.96687e+06	1.38012e+06	1.08175e+06	1.32681e+06	1.41352e+06	1.12453e+06	959743	1.01042e+06	812998	1.75465e+06	1.87753e+06	1.93801e+06	1.18921e+06	995729	1.67873e+06
A0A5F4C088	2	2	7.15968e-07	1.42938e-05	2.88165	tobramycin-treated	Control	AH domain-containing protein OS=Canis lupus familiaris (Dog) (Canis familiaris) OX=9615 GN=ARFIP1 PE=4 SV=1	23439.2	14677.2	14447.8	8881.98	10154.5	7647	13976.3	8818.54	6433.51	28040.4	19826.9	16755	22600.2	18822.9	23174.2	47335.1	55610.7	47336.2	29935.4	35029.7	24853.4	42715.2	45881.4	32836.8	64411.2	29463	40552.4
E2R4I1	5	5	7.45617e-07	1.46899e-05	1.68277	tobramycin-treated	Control	PRA1 family protein OS=Canis lupus familiaris (Dog) (Canis familiaris) OX=9615 GN=ARL6IP5 PE=3 SV=3	224816	298733	226420	384522	405641	355937	364724	394393	441802	407465	484907	554667	529907	454712	633747	613905	532697	597696	729986	700629	726360	552348	666504	573605	448928	536582	678389
A0A5F4CRW6	22	21	7.87243e-07	1.50498e-05	1.87318	Control	tobramycin-treated	Heparan sulfate proteoglycan 2 OS=Canis lupus familiaris (Dog) (Canis familiaris) OX=9615 GN=HSPG2 PE=4 SV=1	2.80127e+06	3.03928e+06	3.0549e+06	3.16963e+06	2.94576e+06	3.08187e+06	3.19067e+06	3.63852e+06	3.56202e+06	2.31836e+06	2.32803e+06	2.7308e+06	1.82105e+06	1.75956e+06	1.88439e+06	1.53845e+06	1.33484e+06	1.28638e+06	1.33205e+06	1.13761e+06	1.40264e+06	2.11028e+06	2.09082e+06	2.03428e+06	1.20879e+06	1.06953e+06	1.02448e+06
F1Q0F4	1	1	7.92461e-07	1.50498e-05	2.50834	tobramycin-treated	Control	Peptidylprolyl isomerase OS=Canis lupus familiaris (Dog) (Canis familiaris) OX=9615 GN=FKBP15 PE=4 SV=2	4650.31	5702.12	5820.26	7351.77	5257.72	2161.56	2516.13	2294.33	3321.62	10825.8	4988.61	10473.5	8124.63	12205	11851.4	13710.1	12017.5	10811.7	16620.3	16643.5	10610.5	6548.4	9861.42	13137.1	8062.17	7756.98	11782.8
E2R5M5	4	3	8.02165e-07	1.50498e-05	1.54657	tobramycin-treated	Control	NAC-A/B domain-containing protein OS=Canis lupus familiaris (Dog) (Canis familiaris) OX=9615 GN=NACA PE=4 SV=1	1.12693e+06	942890	992705	784183	843688	916426	1.22655e+06	872787	1.02843e+06	1.26498e+06	1.08674e+06	1.22846e+06	1.33238e+06	1.33222e+06	1.56535e+06	1.87964e+06	1.41449e+06	1.67968e+06	1.24564e+06	1.32442e+06	1.50671e+06	1.69615e+06	1.5905e+06	1.39582e+06	2.04415e+06	1.91693e+06	1.51304e+06
F1PWX2	4	2	8.04092e-07	1.50498e-05	1.70536	tobramycin-treated	Control	Reticulocalbin 1 OS=Canis lupus familiaris (Dog) (Canis familiaris) OX=9615 GN=RCN1 PE=4 SV=3	89241.7	96161.1	89866.5	93727.6	84120.8	136030	105860	93812.1	93135.3	132248	141175	98326	154133	162243	146247	205738	225219	154514	169149	166995	131880	174709	240045	212578	153558	189674	149669
A0A5F4C399	4	3	8.48086e-07	1.56773e-05	1.45583	tobramycin-treated	Control	Tr-type G domain-containing protein OS=Canis lupus familiaris (Dog) (Canis familiaris) OX=9615 GN=EIF2S3 PE=4 SV=1	297558	290350	268225	303965	267576	199340	261390	257564	236565	328969	374940	297092	366712	367848	382916	330806	426202	484785	449287	434703	456760	434937	411564	354625	328958	303204	402822
F1PEI2	10	10	9.49583e-07	1.71637e-05	1.60638	tobramycin-treated	Control	Cytoskeleton associated protein 4 OS=Canis lupus familiaris (Dog) (Canis familiaris) OX=9615 GN=CKAP4 PE=4 SV=2	755874	597760	566882	626154	545756	476260	397104	375429	437456	833650	816920	745678	742098	780498	776893	762300	825488	763050	1.14554e+06	1.1272e+06	1.03323e+06	712650	740108	699008	844545	953596	1.0503e+06
E2QWJ8	3	3	9.51424e-07	1.71637e-05	4.56347	tobramycin-treated	Control	Late endosomal/lysosomal adaptor, MAPK and MTOR activator 1 OS=Canis lupus familiaris (Dog) (Canis familiaris) OX=9615 GN=LAMTOR1 PE=4 SV=1	48068.3	31143.8	26094	32796.2	28239.7	29233.2	39149	19402.5	37571.4	78460.1	55024.1	78217.7	116151	93172.5	94730.4	183867	163934	163315	81567.4	88178.2	86553.8	168464	67571.8	69817.6	348761	372177	352349
F1P8R1	1	1	9.89131e-07	1.76316e-05	2.27226	tobramycin-treated	Control	Methylosome subunit pICln OS=Canis lupus familiaris (Dog) (Canis familiaris) OX=9615 GN=CLNS1A PE=4 SV=2	34451.1	30547.1	42281	58151.3	29886.8	15755.7	30083	26704.9	26477.4	67769.1	42593.7	50188.6	84768.2	69726.6	106904	82884.1	43787.6	51729.8	112085	66635.8	89615.8	59920.9	75710.3	58599.7	75655.8	90017.1	109032
F1Q466	9	9	1.03512e-06	1.82343e-05	1.7086	tobramycin-treated	Control	Acetyl-CoA acetyltransferase 2 OS=Canis lupus familiaris (Dog) (Canis familiaris) OX=9615 GN=ACAT2 PE=3 SV=2	352050	347502	268649	478769	465642	507645	556565	628542	710643	597048	704635	770081	782737	817550	658912	881771	860267	823938	1.05542e+06	778042	1.04034e+06	821586	1.00737e+06	776182	917990	701028	753770
F1PK62	12	10	1.07205e-06	1.86652e-05	1.24451	tobramycin-treated	Control	Peptidyl-prolyl cis-trans isomerase OS=Canis lupus familiaris (Dog) (Canis familiaris) OX=9615 GN=ENSCAFG00000014968 PE=3 SV=2	3.58727e+07	3.58782e+07	3.28661e+07	2.99157e+07	3.06608e+07	3.10348e+07	3.66924e+07	3.41137e+07	3.97721e+07	4.00589e+07	3.80473e+07	3.88492e+07	4.98735e+07	4.3606e+07	4.61249e+07	4.14286e+07	4.26412e+07	4.50679e+07	3.72396e+07	4.19678e+07	3.99981e+07	4.39324e+07	4.64616e+07	4.64043e+07	4.07162e+07	4.08476e+07	4.03852e+07
F1PRH5	1	1	1.12124e-06	1.91904e-05	2.98167	tobramycin-treated	Control	DUF1624 domain-containing protein OS=Canis lupus familiaris (Dog) (Canis familiaris) OX=9615 GN=HGSNAT PE=4 SV=2	7889.98	11389.5	10066.9	12073.5	12277.4	3877.26	23486.8	13423.9	6841.55	21934	19344.5	17225.7	20537.2	31348.3	44071.6	58629.3	50169.4	66880.6	27124.9	49799	31555.2	25412	32877.6	26640	22399.4	29051.8	29244.5
F1PCJ7	15	13	1.12785e-06	1.91904e-05	1.69532	tobramycin-treated	Control	Polypyrimidine tract binding protein 1 OS=Canis lupus familiaris (Dog) (Canis familiaris) OX=9615 GN=PTBP1 PE=4 SV=2	2.26011e+06	2.64612e+06	2.22456e+06	1.9492e+06	1.71943e+06	2.38284e+06	2.87866e+06	2.53711e+06	3.00446e+06	2.6998e+06	3.08606e+06	3.24412e+06	3.66956e+06	3.71028e+06	3.47688e+06	4.64252e+06	5.43075e+06	4.73466e+06	2.96192e+06	3.39419e+06	3.72709e+06	4.64603e+06	4.489e+06	4.64633e+06	4.9213e+06	4.78785e+06	4.97786e+06
A0A5F4C1K4	5	5	1.15645e-06	1.9456e-05	1.65075	tobramycin-treated	Control	2',3'-cyclic nucleotide 3' phosphodiesterase OS=Canis lupus familiaris (Dog) (Canis familiaris) OX=9615 GN=CNP PE=4 SV=1	200554	203527	207638	211345	195726	264457	316303	333485	353416	342498	345732	396692	434585	405235	488386	446867	381238	496105	442057	409131	478808	515139	534224	432763	268634	377464	353151
A0A5F4CSM6	10	10	1.23588e-06	2.05305e-05	1.32532	tobramycin-treated	Control	Cell division cycle 37 OS=Canis lupus familiaris (Dog) (Canis familiaris) OX=9615 GN=CDC37 PE=4 SV=1	965675	1.01165e+06	632031	1.00966e+06	899966	973435	941914	1.03979e+06	980810	1.03351e+06	1.11078e+06	1.21076e+06	1.33057e+06	1.23164e+06	1.39594e+06	1.33483e+06	1.25116e+06	1.31027e+06	1.10344e+06	1.13568e+06	1.41993e+06	1.21536e+06	1.33445e+06	1.27316e+06	1.23086e+06	1.31044e+06	1.17821e+06
E2RJ45	1	1	1.24774e-06	2.05305e-05	1.78871	tobramycin-treated	Control	Cyclin-dependent kinase 5 activator OS=Canis lupus familiaris (Dog) (Canis familiaris) OX=9615 GN=CDK5R1 PE=3 SV=1	6772.39	6994.36	9505.71	6171.94	8152.92	6666.53	7233.25	5511.69	5918.01	8063.15	9308.57	8473.61	11251.9	10914.7	10805.8	17820.2	17017.8	17224.2	14180.6	15770.3	14490.3	13146.8	12075.5	9949.15	12089.4	12293.5	10240.9
A0A5F4BZF8	1	1	1.36689e-06	2.22466e-05	2.20287	Control	tobramycin-treated	Membrane palmitoylated protein 6 OS=Canis lupus familiaris (Dog) (Canis familiaris) OX=9615 GN=MPP6 PE=3 SV=1	95193.5	72047.3	61183	80228.6	56378.9	55822	66779.8	95311.1	77975.7	40550.3	45130.1	31158.9	29241	51084.9	33098	24961	37071	20849.3	41422	44272.9	31221.8	37760.6	34931.9	29500.8	11656.2	37882.1	18260
J9NTI3	1	1	1.42599e-06	2.29587e-05	1.40473	tobramycin-treated	Control	Actin-related protein 2/3 complex subunit 5 OS=Canis lupus familiaris (Dog) (Canis familiaris) OX=9615 GN=ARPC5L PE=3 SV=1	131965	138288	151868	117259	96025.8	96521.5	120382	105042	120579	177776	151273	146218	188449	167367	167333	197268	131778	158035	182476	151207	148984	196076	150497	177117	202043	154740	179764
E2RFV2	27	4	1.502e-06	2.39254e-05	1.42351	tobramycin-treated	Control	Tubulin beta chain OS=Canis lupus familiaris (Dog) (Canis familiaris) OX=9615 GN=TUBB4A PE=3 SV=2	6.10637e+06	5.56133e+06	5.37681e+06	3.89501e+06	4.54841e+06	4.96848e+06	5.382e+06	5.53447e+06	5.42822e+06	5.70164e+06	5.61362e+06	6.61836e+06	7.31363e+06	7.15918e+06	8.22553e+06	8.00139e+06	7.96015e+06	8.27486e+06	8.51325e+06	8.4386e+06	9.70137e+06	7.09248e+06	6.91672e+06	7.13613e+06	7.09314e+06	6.50444e+06	6.97872e+06
E2RFC7	1	1	1.53999e-06	2.42722e-05	3.70213	tobramycin-treated	Control	Uncharacterized protein OS=Canis lupus familiaris (Dog) (Canis familiaris) OX=9615 GN=RTRAF PE=4 SV=1	2527.65	5937.37	3338.59	3023.9	1982.23	3409.86	3705.13	3706.81	4221.14	10371.8	6562.85	17151.3	11381.1	17752.5	25131.4	15342.5	2432.43	14548	7504.58	15914	11826.2	15443.2	13621.4	16105.7	19101.9	5715	9939.44
E2RBF4	2	2	1.63517e-06	2.55039e-05	6.88514	tobramycin-treated	Control	THUMP domain-containing protein OS=Canis lupus familiaris (Dog) (Canis familiaris) OX=9615 GN=THUMPD1 PE=4 SV=2	19228.2	8183.89	46624	4946.72	388.556	3169.34	4563.01	2196.54	6619.09	35881.7	10569.6	39566.3	33709.1	58743.8	75334.1	162210	71702.4	136389	22550.2	41896.2	36116.9	81922.8	105551	85090.5	114188	131664	77751.1
J9PBE6	3	3	1.74197e-06	2.68896e-05	1.90634	tobramycin-treated	Control	Glutamic--pyruvic transaminase OS=Canis lupus familiaris (Dog) (Canis familiaris) OX=9615 GN=GPT PE=4 SV=2	923851	672944	653998	428241	347549	363103	612315	727227	802992	1.00887e+06	902429	835734	1.02964e+06	1.06241e+06	1.14884e+06	1.11896e+06	1.1443e+06	1.173e+06	1.09371e+06	830843	914983	1.12687e+06	1.63899e+06	1.50831e+06	1.49957e+06	1.56711e+06	1.48803e+06
E2RAM9	15	14	1.87774e-06	2.86897e-05	1.39951	tobramycin-treated	Control	Sulfotransferase OS=Canis lupus familiaris (Dog) (Canis familiaris) OX=9615 GN=SULT1C4 PE=3 SV=2	1.56926e+06	1.48363e+06	1.598e+06	1.11539e+06	1.2773e+06	1.48984e+06	1.48859e+06	1.66843e+06	1.68755e+06	1.54214e+06	1.68538e+06	1.96853e+06	2.1044e+06	1.95596e+06	2.18746e+06	1.97482e+06	2.08135e+06	1.89881e+06	2.14492e+06	1.87323e+06	2.41438e+06	1.99224e+06	2.31669e+06	2.71578e+06	2.16512e+06	1.98797e+06	2.436e+06
E2QY30	4	1	1.96891e-06	2.9608e-05	3.52322	tobramycin-treated	Control	High mobility group box 2 OS=Canis lupus familiaris (Dog) (Canis familiaris) OX=9615 GN=HMGB2 PE=4 SV=1	27772.4	26778.7	22076.9	12600.9	6379.98	2021.79	12611.5	11267	15920.5	52838.4	26673.2	27783	64148.6	47036.7	61409.4	48922.5	32523.9	35169.9	56898.3	42161.9	33075.9	46923.4	59675.5	71568.4	85954.6	65725.6	109901
A0A5F4C2J9	3	3	1.97739e-06	2.9608e-05	2.53323	tobramycin-treated	Control	Signal transducer and activator of transcription OS=Canis lupus familiaris (Dog) (Canis familiaris) OX=9615 GN=STAT1 PE=3 SV=1	39060.4	44641.7	49284.5	63757.2	52356.3	52485.3	60134.9	49642.3	52739.3	56477	71027.5	60390.1	112807	106526	109516	136577	284381	181165	144033	185673	165297	139296	98855	92530.4	130434	127065	149301
J9NTP3	1	1	2.01039e-06	2.98041e-05	1.691	tobramycin-treated	Control	TYR_PHOSPHATASE_2 domain-containing protein OS=Canis lupus familiaris (Dog) (Canis familiaris) OX=9615 GN=PTPMT1 PE=4 SV=1	8984.48	7957.64	8423.4	10097.9	11182.8	11903.3	10132.3	10469.4	11206	9332.23	19068	20020.9	19599.3	18186	14693.1	19259.2	21481.6	14448.6	16222.2	14976.5	17019	22921.3	20924.8	13490.3	17822.3	12368.5	13754.6
A0A5F4D9Y9	2	2	2.19359e-06	3.19031e-05	2.1443	Control	tobramycin-treated	Lamin B2 OS=Canis lupus familiaris (Dog) (Canis familiaris) OX=9615 GN=LMNB2 PE=3 SV=1	159632	137736	136624	108871	80985.7	80167.1	83293.1	126900	68135.6	55091	52431.9	70084.8	67286.7	52997.2	59560.6	38744.8	47270.4	37673	45189.2	26190.8	29837.6	50575	88643.3	67187.2	49175.1	36256	42044.4
E2RLB3	2	2	2.19459e-06	3.19031e-05	1.7273	tobramycin-treated	Control	Peptidylprolyl isomerase OS=Canis lupus familiaris (Dog) (Canis familiaris) OX=9615 GN=FKBP5 PE=4 SV=1	120470	84376.9	93920.1	79499	85889.7	94432.8	94461	69982.8	64678	159381	116811	114586	149621	134673	148476	101382	254668	120324	174166	179413	147267	110503	152900	166893	178021	184814	127331
A0A5F4CYE8	1	1	2.6396e-06	3.80033e-05	2.43302	tobramycin-treated	Control	DnaJ_C domain-containing protein OS=Canis lupus familiaris (Dog) (Canis familiaris) OX=9615 GN=DNAJB1 PE=4 SV=1	4658.05	5102.16	6014.25	4634.8	4783.02	5363.63	5443.66	3950.19	5183.34	7859.4	8529.34	8709.59	12663.1	12673.4	17208.2	21821.8	17457	22813.1	14233	13492.9	13397.3	8501.87	9670.03	10510.2	7111.06	6672.91	6295.07
F1PZW1	8	8	2.70483e-06	3.85715e-05	1.91083	Control	tobramycin-treated	Aspartate dehydrogenase domain containing OS=Canis lupus familiaris (Dog) (Canis familiaris) OX=9615 GN=ASPDH PE=4 SV=3	1.22022e+06	1.12187e+06	1.10118e+06	1.00527e+06	939996	801544	773939	818313	849698	652985	669269	649392	621721	551949	610508	327971	310397	361587	695650	671393	618109	287694	387662	313538	427878	426433	450725
J9P2S1	6	5	2.90744e-06	4.05199e-05	1.28839	Control	tobramycin-treated	ENTH domain-containing protein OS=Canis lupus familiaris (Dog) (Canis familiaris) OX=9615 GN=CLINT1 PE=4 SV=2	920151	980881	890762	925009	902352	1.02781e+06	787637	821815	827993	622002	740366	783824	758362	577251	703564	754895	547684	638787	685273	777575	851269	727760	689791	709819	646711	701728	632946
E2R5M7	5	5	2.91237e-06	4.05199e-05	1.56802	tobramycin-treated	Control	PITH domain-containing protein OS=Canis lupus familiaris (Dog) (Canis familiaris) OX=9615 GN=TXNL1 PE=4 SV=3	218687	237880	177531	190542	260251	258282	353209	178430	239481	358628	321680	328190	448258	383687	414897	319987	260711	343297	256364	439930	306974	409417	423052	397929	397402	429900	390200
A0A5F4CSC0	14	14	2.92264e-06	4.05199e-05	1.44355	tobramycin-treated	Control	Nucleolin OS=Canis lupus familiaris (Dog) (Canis familiaris) OX=9615 GN=NCL PE=4 SV=1	2.91962e+06	2.46556e+06	2.37688e+06	1.95879e+06	1.86694e+06	2.2918e+06	2.58092e+06	2.20087e+06	2.269e+06	2.81685e+06	2.60044e+06	3.21555e+06	2.87005e+06	3.10743e+06	3.43016e+06	3.98813e+06	4.14137e+06	3.87625e+06	3.12115e+06	3.18168e+06	3.53271e+06	3.54592e+06	4.07145e+06	4.26197e+06	2.92721e+06	2.69566e+06	3.04412e+06
E2R1N9	1	1	2.95514e-06	4.05945e-05	1.82509	Control	tobramycin-treated	VPS9 domain-containing protein OS=Canis lupus familiaris (Dog) (Canis familiaris) OX=9615 GN=ALS2CL PE=4 SV=2	407222	377074	392121	428414	309270	274226	208264	226177	230065	153770	189247	92978.5	168256	134924	141181	170461	193545	143860	206733	167924	188382	173090	159524	174275	235371	241419	191293
F1Q0J3	12	12	3.24318e-06	4.39929e-05	2.7889	tobramycin-treated	Control	Caldesmon 1 OS=Canis lupus familiaris (Dog) (Canis familiaris) OX=9615 GN=CALD1 PE=4 SV=3	856923	709153	790517	510151	560826	627120	940418	555874	743628	1.11019e+06	858209	1.0643e+06	1.49603e+06	1.87864e+06	1.71776e+06	2.27426e+06	1.96768e+06	2.43176e+06	1.06886e+06	1.11241e+06	1.0146e+06	2.26727e+06	2.2362e+06	2.45392e+06	3.61312e+06	3.37837e+06	3.16647e+06
E2QWU7	5	5	3.33722e-06	4.39929e-05	1.40839	Control	tobramycin-treated	Carbonyl reductase 4 OS=Canis lupus familiaris (Dog) (Canis familiaris) OX=9615 GN=CBR4 PE=4 SV=3	696567	687329	649436	703468	624172	526003	633430	547131	609909	528658	535546	523508	428319	389893	407916	444720	400533	414700	429316	338560	386938	347798	507079	464450	454032	425038	635344
F6XRY2	39	37	3.34597e-06	4.39929e-05	1.33219	tobramycin-treated	Control	Tr-type G domain-containing protein OS=Canis lupus familiaris (Dog) (Canis familiaris) OX=9615 GN=EEF2 PE=4 SV=1	1.03928e+07	9.68276e+06	1.06322e+07	9.79178e+06	9.38457e+06	9.08513e+06	1.00838e+07	1.18762e+07	1.07452e+07	1.1191e+07	1.1108e+07	1.1656e+07	1.48639e+07	1.37956e+07	1.44403e+07	1.33765e+07	1.41288e+07	1.29621e+07	1.69941e+07	1.54534e+07	1.75053e+07	1.16671e+07	1.28494e+07	1.30797e+07	1.23135e+07	1.34204e+07	1.34503e+07
L7N0B3	1	1	3.37297e-06	4.39929e-05	23.7921	tobramycin-treated	Control	Uncharacterized protein OS=Canis lupus familiaris (Dog) (Canis familiaris) OX=9615 GN=ENSCAFG00000008764 PE=4 SV=2	33.8033	9916.14	4113.86	3578.52	4218.83	24.3542	313.756	3875.72	209.942	73226.7	84075.9	63969.1	159218	105163	135508	19423.5	6977.53	7658.49	54306.1	45516.1	74670.1	10369.2	4573.19	9458.59	65342	184199	147093
F1PCV3	9	9	3.37607e-06	4.39929e-05	2.64823	Control	tobramycin-treated	Angiotensin-converting enzyme OS=Canis lupus familiaris (Dog) (Canis familiaris) OX=9615 GN=ACE PE=3 SV=3	886335	978689	864130	856727	797956	859692	827556	978736	873044	402225	472820	512134	533525	468675	507370	324539	648621	366681	119271	111238	117921	244779	232143	240178	217647	248909	214840
A0A5F4CT24	3	1	3.37882e-06	4.39929e-05	3.28314	tobramycin-treated	Control	Septin-type G domain-containing protein OS=Canis lupus familiaris (Dog) (Canis familiaris) OX=9615 GN=SEPTIN8 PE=3 SV=1	12088.8	6446.3	9493.32	2754.61	3824.54	20625.4	20095.8	7977.09	19373.4	19412.4	22794.4	19756.6	33240.8	19695.4	32375.7	45915.7	44173.8	58186	24702.3	36465.9	60169.3	69056.8	57364.9	50667.1	26904.2	24931.4	28408.6
E2R125	10	9	3.43963e-06	4.43987e-05	1.4136	tobramycin-treated	Control	Perilipin OS=Canis lupus familiaris (Dog) (Canis familiaris) OX=9615 GN=PLIN3 PE=3 SV=2	926085	820683	694014	1.03755e+06	1.09003e+06	1.20663e+06	1.29578e+06	1.23934e+06	1.36114e+06	1.40527e+06	1.46384e+06	1.73576e+06	1.46483e+06	1.51295e+06	1.80458e+06	1.6438e+06	1.74301e+06	1.70947e+06	1.35063e+06	1.42389e+06	1.49514e+06	1.56866e+06	1.41789e+06	1.4875e+06	1.39169e+06	1.30246e+06	1.42114e+06
F1P9F1	4	4	3.47041e-06	4.44131e-05	1.68701	Control	tobramycin-treated	Hydroxysteroid 11-beta dehydrogenase 2 OS=Canis lupus familiaris (Dog) (Canis familiaris) OX=9615 GN=HSD11B2 PE=4 SV=3	956399	956954	1.06415e+06	1.1454e+06	983918	883334	737911	944603	853170	839637	806494	669843	769609	677644	702511	385545	456788	440432	627685	536074	526797	394529	457496	382576	440995	482751	510207
E2R6E4	1	1	3.54984e-06	4.50446e-05	4.17121	tobramycin-treated	Control	DAZ associated protein 1 OS=Canis lupus familiaris (Dog) (Canis familiaris) OX=9615 GN=DAZAP1 PE=4 SV=2	39252.4	7085.2	50139.8	3578.33	1760.73	2594.85	7508.48	9395.48	21126.8	44038.8	33613.9	28055	85994.4	68594.9	67542.5	29950.3	64105.9	57485.6	51933.2	32755.6	34297.3	96295.3	128842	123733	44211.6	81985.7	114876
E2R944	7	7	3.70689e-06	4.66421e-05	1.46948	tobramycin-treated	Control	Heterogeneous nuclear ribonucleoprotein L OS=Canis lupus familiaris (Dog) (Canis familiaris) OX=9615 GN=HNRNPL PE=4 SV=2	1.4884e+06	1.15529e+06	966459	914013	845496	1.04898e+06	859767	679185	735150	1.5333e+06	1.30823e+06	1.61046e+06	1.31185e+06	1.36329e+06	1.51718e+06	1.2165e+06	1.24628e+06	1.43961e+06	1.2558e+06	1.18022e+06	1.29164e+06	1.32467e+06	1.80716e+06	1.7021e+06	1.35752e+06	1.55018e+06	1.53159e+06
E2RIU2	1	1	3.77639e-06	4.71207e-05	1.81438	tobramycin-treated	Control	Charged multivesicular body protein 2A OS=Canis lupus familiaris (Dog) (Canis familiaris) OX=9615 GN=CHMP2A PE=4 SV=2	5071.37	4082.6	9401.7	3383.01	4210.19	3222.67	4991.58	2474.54	4000.06	11572.5	11211.3	8794.55	6438.87	7135.03	7826.13	6868.3	8203.23	8791.29	5852.61	10561.8	8134.36	8781.87	6918.87	9260.15	8471.52	5854.32	7513.67
E2RQS7	6	6	3.84824e-06	4.76204e-05	1.309	tobramycin-treated	Control	Peptidylprolyl isomerase OS=Canis lupus familiaris (Dog) (Canis familiaris) OX=9615 GN=FKBP3 PE=4 SV=1	975299	910358	856435	881051	891189	726121	819645	620854	711973	1.24313e+06	1.20756e+06	1.00905e+06	1.05525e+06	1.04146e+06	1.24448e+06	924742	1.11919e+06	1.08439e+06	1.0126e+06	970217	962546	1.10923e+06	1.06601e+06	1.16922e+06	1.17084e+06	1.06255e+06	902178
A0A5F4BUH3	6	6	3.88641e-06	4.76985e-05	1.33331	tobramycin-treated	Control	Uncharacterized protein OS=Canis lupus familiaris (Dog) (Canis familiaris) OX=9615 GN=ENSCAFG00000049827 PE=4 SV=1	2.52361e+06	2.15648e+06	2.32334e+06	1.73973e+06	1.72823e+06	1.62684e+06	2.07494e+06	2.21668e+06	2.2735e+06	2.97453e+06	2.93585e+06	2.54828e+06	2.79017e+06	2.65144e+06	3.05256e+06	2.91101e+06	2.4761e+06	2.83701e+06	2.96399e+06	2.55445e+06	3.12931e+06	2.00204e+06	2.58089e+06	2.70602e+06	2.85182e+06	2.84884e+06	2.95395e+06
J9P2I9	33	33	4.0038e-06	4.87398e-05	1.2998	Control	tobramycin-treated	Aldedh domain-containing protein OS=Canis lupus familiaris (Dog) (Canis familiaris) OX=9615 GN=ALDH6A1 PE=4 SV=2	1.02095e+08	9.42083e+07	9.39872e+07	9.88108e+07	9.38748e+07	8.76307e+07	9.91007e+07	1.04746e+08	1.03783e+08	8.88517e+07	8.63195e+07	8.28254e+07	8.31613e+07	8.1903e+07	8.16648e+07	5.69273e+07	6.19898e+07	6.28741e+07	7.06855e+07	6.55967e+07	6.77692e+07	7.07391e+07	7.96978e+07	7.58559e+07	7.01106e+07	8.24856e+07	8.18859e+07
E2RNM5	1	1	4.50302e-06	5.43748e-05	1.81755	tobramycin-treated	Control	Histamine N-methyltransferase OS=Canis lupus familiaris (Dog) (Canis familiaris) OX=9615 GN=HNMT PE=4 SV=2	101509	59519.3	70269.5	51397.7	42552.9	67901.6	83456.7	68061.4	62363.1	73279.7	92105.4	85045.2	95934.1	124044	105672	101056	118545	119794	158871	108932	117873	118522	142123	149522	128138	182043	185120
F6XM35	3	3	4.57767e-06	5.48341e-05	1.57694	tobramycin-treated	Control	HECT, UBA and WWE domain containing E3 ubiquitin protein ligase 1 OS=Canis lupus familiaris (Dog) (Canis familiaris) OX=9615 GN=HUWE1 PE=4 SV=2	69021.6	129462	118170	109655	127111	89861.8	103464	119490	105363	122413	142229	144423	140518	140354	141290	199952	188483	190210	201968	194296	172764	234810	197940	190942	173059	124707	163956
J9NY67	20	10	4.63214e-06	5.50462e-05	1.42942	tobramycin-treated	Control	Uncharacterized protein OS=Canis lupus familiaris (Dog) (Canis familiaris) OX=9615 GN=ENSCAFG00000004690 PE=3 SV=1	1.28077e+06	949014	909781	963018	868082	922299	955760	1.07405e+06	1.09419e+06	1.0888e+06	1.15251e+06	1.06656e+06	1.83986e+06	1.4577e+06	1.42719e+06	1.30432e+06	1.36944e+06	1.37809e+06	1.59271e+06	1.4282e+06	1.33981e+06	1.30542e+06	1.42815e+06	1.37558e+06	1.78472e+06	1.58124e+06	1.85782e+06
J9PA22	10	8	4.90651e-06	5.78476e-05	1.49168	tobramycin-treated	Control	MSP domain-containing protein OS=Canis lupus familiaris (Dog) (Canis familiaris) OX=9615 GN=VAPA PE=4 SV=2	1.31676e+06	1.17138e+06	1.24047e+06	899985	855443	899384	1.07937e+06	926873	1.065e+06	1.32171e+06	1.28606e+06	1.2265e+06	1.44035e+06	1.33711e+06	1.36571e+06	2.13781e+06	1.85011e+06	1.93208e+06	1.32304e+06	1.29621e+06	1.49488e+06	1.98017e+06	1.63933e+06	1.6293e+06	1.75426e+06	1.77561e+06	1.41637e+06
E2RR96	1	1	5.00098e-06	5.85007e-05	2.21578	tobramycin-treated	Control	WH2 domain-containing protein OS=Canis lupus familiaris (Dog) (Canis familiaris) OX=9615 GN=WASF2 PE=4 SV=1	12627.7	17960.4	8012.71	9203.21	14814.9	14246.4	15969.6	23441	29664.6	20806.8	21352.7	22608.1	33533.7	30439	39367.1	47996.3	43002.4	46617.7	34805.6	24543.7	49090	48103	41658.7	49695	26707.5	24199.5	42217.9
A0A5F4CXQ8	8	7	5.11079e-06	5.93218e-05	1.26696	Control	tobramycin-treated	AU RNA binding methylglutaconyl-CoA hydratase OS=Canis lupus familiaris (Dog) (Canis familiaris) OX=9615 GN=AUH PE=4 SV=1	7.50911e+06	6.56172e+06	6.59477e+06	7.75409e+06	6.16143e+06	6.53964e+06	5.848e+06	6.68043e+06	6.53567e+06	5.3584e+06	5.82459e+06	4.906e+06	5.4889e+06	4.98672e+06	5.14853e+06	4.79875e+06	4.67739e+06	5.05997e+06	4.69702e+06	4.44717e+06	4.51782e+06	5.36773e+06	6.31367e+06	5.62217e+06	5.59853e+06	6.19645e+06	5.99719e+06
A0A5F4DE71	12	12	5.15578e-06	5.93836e-05	1.48941	tobramycin-treated	Control	AA_TRNA_LIGASE_II domain-containing protein OS=Canis lupus familiaris (Dog) (Canis familiaris) OX=9615 GN=SARS1 PE=4 SV=1	680476	603799	536186	653886	518240	569240	670104	913094	816893	763466	858423	837904	994518	1.11106e+06	1.07778e+06	1.08851e+06	1.0146e+06	1.14733e+06	1.10965e+06	978804	1.05406e+06	1.02617e+06	1.2042e+06	1.14848e+06	685194	781687	877610
F1PZY8	1	1	5.3165e-06	6.07673e-05	1.61535	Control	tobramycin-treated	UBA like domain containing 1 OS=Canis lupus familiaris (Dog) (Canis familiaris) OX=9615 GN=UBALD1 PE=4 SV=2	808274	700676	610867	731384	1.04823e+06	790433	704669	931343	861770	583777	526416	824934	429112	391493	495944	454111	451168	499411	587024	612117	517446	301059	461004	468654	362406	380113	553002
E2RJ29	1	1	5.54542e-06	6.29037e-05	2.31701	tobramycin-treated	Control	OBG-type G domain-containing protein OS=Canis lupus familiaris (Dog) (Canis familiaris) OX=9615 GN=DRG2 PE=4 SV=1	9731.3	11698.3	8188.36	23044.4	17932.3	16844.5	13785.3	20263.1	36459.3	20549.4	26143.3	36391.3	36872.6	38231.8	46872.1	56463.9	35232.7	42749.2	53695.4	26444.3	84483.1	50884.3	37826.8	42584.3	32385.8	27656.5	36461.6
E2RH91	14	14	5.78603e-06	6.50309e-05	1.26019	tobramycin-treated	Control	Staphylococcal nuclease domain-containing protein OS=Canis lupus familiaris (Dog) (Canis familiaris) OX=9615 GN=SND1 PE=4 SV=3	1.66602e+06	1.5741e+06	1.38578e+06	1.60712e+06	1.66881e+06	1.5637e+06	1.82195e+06	1.87495e+06	1.75872e+06	2.00096e+06	1.97538e+06	2.01722e+06	1.87255e+06	1.84221e+06	2.01236e+06	1.91452e+06	1.88758e+06	2.0526e+06	2.55636e+06	2.51691e+06	2.43328e+06	2.19775e+06	2.25311e+06	2.18137e+06	1.95367e+06	2.02594e+06	1.91325e+06
A0A5F4CVT6	2	1	5.8198e-06	6.50309e-05	11.7259	tobramycin-treated	Control	FERM domain-containing protein OS=Canis lupus familiaris (Dog) (Canis familiaris) OX=9615 GN=EPB41L1 PE=4 SV=1	107.21	233.774	42.7151	12.1004	252.024	35.6586	309.378	307.312	323.638	523.997	322.934	295.161	1267.53	1586.18	1357.72	5983.96	4136.22	3632.93	723.204	161.491	1155.52	2867.13	2793.2	2455.88	3280.4	2798.53	2739.35
F1PVS5	13	13	5.91751e-06	6.56329e-05	1.78021	Control	tobramycin-treated	Amine oxidase OS=Canis lupus familiaris (Dog) (Canis familiaris) OX=9615 GN=AOC1 PE=3 SV=3	5.60718e+06	6.03138e+06	5.8137e+06	4.92255e+06	5.19701e+06	5.35101e+06	5.88275e+06	6.22874e+06	5.7866e+06	4.31639e+06	4.62499e+06	4.40398e+06	4.60744e+06	4.47142e+06	4.46214e+06	1.99499e+06	2.22119e+06	1.96098e+06	2.97794e+06	2.55032e+06	2.62889e+06	2.12587e+06	2.25968e+06	2.27068e+06	3.01809e+06	3.27977e+06	2.92076e+06
E2RSJ7	1	1	6.0806e-06	6.69458e-05	1.81686	tobramycin-treated	Control	Dynein light chain Tctex-type 1 OS=Canis lupus familiaris (Dog) (Canis familiaris) OX=9615 GN=DYNLT1 PE=4 SV=2	33855.9	26145.9	46879	20441.9	35646.4	26249.2	38853	39367.7	38149.6	39474.7	57638.8	57410.9	80998.4	47625	75445.5	42232.3	75791.6	50761.1	70644.3	64437	86665.2	43202.2	80147.8	54963.9	46785.4	56626.2	79571
F1PFB3	3	3	6.20878e-06	6.78581e-05	1.33659	tobramycin-treated	Control	Glutaredoxin 3 OS=Canis lupus familiaris (Dog) (Canis familiaris) OX=9615 GN=GLRX3 PE=4 SV=2	260409	234461	252825	233129	189853	267945	252784	259686	244553	259051	285826	358984	296333	326322	352699	328706	319890	373834	356009	362035	419224	329163	326643	326542	245402	285748	316929
A0A5F4CT98	1	1	6.43185e-06	6.97868e-05	2.79277	tobramycin-treated	Control	N-deacetylase and N-sulfotransferase 1 OS=Canis lupus familiaris (Dog) (Canis familiaris) OX=9615 GN=NDST1 PE=4 SV=1	1.41153e+06	1.42783e+06	1.40302e+06	785120	776514	819909	971107	850352	917298	2.67432e+06	2.56285e+06	2.29326e+06	3.76938e+06	2.94189e+06	3.0977e+06	2.07456e+06	1.93524e+06	2.40775e+06	2.77537e+06	2.38696e+06	3.35895e+06	1.24459e+06	1.16268e+06	1.31473e+06	5.51091e+06	5.63937e+06	5.14513e+06
F1Q331	19	18	6.6447e-06	7.12048e-05	1.35851	tobramycin-treated	Control	T-complex protein 1 subunit delta OS=Canis lupus familiaris (Dog) (Canis familiaris) OX=9615 GN=CCT4 PE=3 SV=2	3.81376e+06	3.46002e+06	3.44079e+06	3.51935e+06	3.73434e+06	3.27579e+06	3.22881e+06	3.59232e+06	3.38803e+06	4.32345e+06	4.82923e+06	4.67174e+06	5.59225e+06	5.05155e+06	5.39989e+06	3.77142e+06	3.99516e+06	3.62156e+06	4.98026e+06	4.33181e+06	4.98405e+06	4.32748e+06	4.36364e+06	3.93414e+06	5.83726e+06	5.75307e+06	5.69126e+06
A0A5F4DBH3	15	14	6.65765e-06	7.12048e-05	1.24735	tobramycin-treated	Control	Protein disulfide isomerase family A member 6 OS=Canis lupus familiaris (Dog) (Canis familiaris) OX=9615 GN=PDIA6 PE=3 SV=1	8.32796e+06	7.2815e+06	6.46362e+06	7.16921e+06	6.54977e+06	6.6854e+06	7.99176e+06	8.16516e+06	8.17523e+06	8.14649e+06	8.42608e+06	8.27137e+06	9.83947e+06	9.36405e+06	9.12888e+06	8.53669e+06	8.86141e+06	9.13168e+06	1.08681e+07	9.81451e+06	1.09935e+07	8.56447e+06	9.64033e+06	8.83606e+06	9.00124e+06	8.59475e+06	1.06504e+07
J9P5Y9	2	2	6.86707e-06	7.29236e-05	1.68654	tobramycin-treated	Control	Dual specificity protein phosphatase OS=Canis lupus familiaris (Dog) (Canis familiaris) OX=9615 GN=DUSP3 PE=3 SV=2	109195	155177	119901	158175	123238	117226	127245	120951	157466	219034	219999	185753	198540	231090	211691	183407	317204	320165	229638	199962	276630	233991	271889	249796	138016	124243	198107
A0A5F4D0N7	3	3	7.16537e-06	7.55555e-05	1.67613	tobramycin-treated	Control	MICOS complex subunit OS=Canis lupus familiaris (Dog) (Canis familiaris) OX=9615 GN=CHCHD3 PE=3 SV=1	515810	484916	465541	283232	292422	251149	326666	263985	352183	620582	535782	510332	497277	542448	549573	577181	616016	557788	479607	481111	392398	594200	753483	781414	810508	804701	743169
F1PID4	4	4	7.47826e-06	7.83033e-05	1.43115	Control	tobramycin-treated	Podocalyxin OS=Canis lupus familiaris (Dog) (Canis familiaris) OX=9615 GN=PODXL PE=4 SV=3	2.11356e+06	1.91742e+06	2.07887e+06	1.5539e+06	1.7035e+06	1.46415e+06	1.49569e+06	1.6289e+06	1.36519e+06	1.33132e+06	1.32074e+06	1.43601e+06	1.28696e+06	1.37632e+06	1.26581e+06	1.24555e+06	951879	1.12668e+06	1.24984e+06	1.18463e+06	1.17656e+06	977263	882649	858344	1.12639e+06	1.21062e+06	1.40341e+06
F6X4J2	2	2	8.17049e-06	8.45699e-05	1.85576	tobramycin-treated	Control	Importin N-terminal domain-containing protein OS=Canis lupus familiaris (Dog) (Canis familiaris) OX=9615 GN=IPO7 PE=4 SV=1	81451.2	55815.6	57885.1	74651.4	73115.5	63097.5	82774.3	134180	120376	103532	127572	165075	144214	150690	183757	111503	83864.6	112186	156074	147656	147733	136674	174534	207817	168808	203670	233582
E2RMY7	1	1	8.18969e-06	8.45699e-05	10.7192	tobramycin-treated	Control	CAP-ZIP_m domain-containing protein OS=Canis lupus familiaris (Dog) (Canis familiaris) OX=9615 GN=WASHC2C PE=4 SV=3	116.687	197.536	84.1832	1050.7	0	332.473	2266.68	651.126	0	4217.85	8246.07	3444.89	10368.6	7345.84	4397.9	1800.17	5880.46	5018.95	10789.2	3286.66	6967.04	4870.94	6393.31	2867.28	5131.29	5805.6	3915.77
A0A5F4BZA3	4	4	8.46271e-06	8.67905e-05	1.52177	Control	tobramycin-treated	Short chain dehydrogenase/reductase family 39U member 1 OS=Canis lupus familiaris (Dog) (Canis familiaris) OX=9615 GN=SDR39U1 PE=4 SV=1	255734	256093	298878	208914	230459	211349	202103	183850	169684	181650	169709	156391	92976.4	101370	113590	147486	153975	142570	165888	127503	140645	149240	157609	163448	159077	140272	187550
F1PID7	1	1	8.65363e-06	8.81449e-05	1.58962	Control	tobramycin-treated	SWIM-type domain-containing protein OS=Canis lupus familiaris (Dog) (Canis familiaris) OX=9615 GN=ZSWIM9 PE=4 SV=2	377499	496513	552693	514835	540731	470025	494009	563816	594206	482904	398897	357787	318284	284216	324711	250697	347581	286525	398570	420443	391617	278586	272730	235505	249496	184090	310344
F1PGY1	27	12	8.7227e-06	8.82481e-05	1.16997	tobramycin-treated	Control	Heat shock protein 90 alpha family class A member 1 OS=Canis lupus familiaris (Dog) (Canis familiaris) OX=9615 GN=HSP90AA1 PE=4 SV=3	1.2917e+07	1.11399e+07	1.13475e+07	1.02446e+07	1.02204e+07	9.87104e+06	1.06955e+07	1.12763e+07	1.02857e+07	1.24083e+07	1.18343e+07	1.29758e+07	1.16314e+07	1.26013e+07	1.26372e+07	1.25504e+07	1.19887e+07	1.3631e+07	1.3569e+07	1.24031e+07	1.19883e+07	1.25694e+07	1.475e+07	1.38871e+07	1.19003e+07	1.33403e+07	1.26431e+07
J9P168	1	1	8.99622e-06	9.04044e-05	3.52499	tobramycin-treated	Control	Ribosomal_L23eN domain-containing protein OS=Canis lupus familiaris (Dog) (Canis familiaris) OX=9615 GN=ENSCAFG00000015394 PE=3 SV=2	6674.43	7094.72	7610.91	2885.66	3191.38	4543.33	5335.25	3411.2	5756.95	7212.56	7681.99	8402.51	11135.3	9142.57	9202.7	31577.8	25155.6	21860.8	19468.5	18095.1	14749.8	36468.6	39772.9	32851.2	12941.1	10658.6	11473.7
E2R9Y9	4	3	9.15985e-06	9.09958e-05	1.5034	tobramycin-treated	Control	Uncharacterized protein OS=Canis lupus familiaris (Dog) (Canis familiaris) OX=9615 GN=RPLP2 PE=3 SV=1	735752	550430	498295	394317	334529	286036	502582	370334	439288	861376	813826	638816	773249	781328	718495	636744	647951	591297	793454	708485	638082	680040	606106	725062	586970	606934	554402
F1PKW7	16	12	9.17661e-06	9.09958e-05	1.23126	tobramycin-treated	Control	14_3_3 domain-containing protein OS=Canis lupus familiaris (Dog) (Canis familiaris) OX=9615 GN=YWHAB PE=3 SV=3	6.57419e+06	6.81289e+06	7.46e+06	6.01842e+06	6.5126e+06	5.85043e+06	6.02039e+06	5.41552e+06	5.65028e+06	7.34133e+06	6.87857e+06	7.6483e+06	7.86569e+06	6.87472e+06	7.52115e+06	8.42387e+06	8.06552e+06	8.06585e+06	7.80862e+06	8.02956e+06	7.577e+06	6.61516e+06	7.5045e+06	6.61485e+06	9.10964e+06	8.40317e+06	8.32904e+06
E2R2F7	1	1	1.02829e-05	0.000101295	17.9944	tobramycin-treated	Control	LAM_G_DOMAIN domain-containing protein OS=Canis lupus familiaris (Dog) (Canis familiaris) OX=9615 GN=SHBG PE=4 SV=1	0	862.099	0	684.161	1315.5	747.274	472.429	1998	3829.8	3770.43	10059.5	18265.3	21287.4	12402.4	20129.7	18213.2	15140.2	16807.4	23429.4	12559.6	26868.9	23098.2	20522.3	20062.9	35676.2	19653.1	38677
F6Y140	2	2	1.041e-05	0.000101877	2.32595	tobramycin-treated	Control	KH-type splicing regulatory protein OS=Canis lupus familiaris (Dog) (Canis familiaris) OX=9615 GN=KHSRP PE=4 SV=2	69047	57119.5	57038.7	44905.2	14901.7	32058.9	48232.2	31131.1	47306.4	57419.1	71047.5	75459.6	98203.1	116691	94036.4	101958	70960.5	106974	79034	54860.7	71387.6	153575	139504	156953	125666	133926	161198
A0A5F4D1X7	4	4	1.06699e-05	0.000103742	2.1929	tobramycin-treated	Control	Cold shock domain containing E1 OS=Canis lupus familiaris (Dog) (Canis familiaris) OX=9615 GN=CSDE1 PE=4 SV=1	76735.2	69566.8	68693.1	37260.1	53759.2	54719.7	72423.1	75132.8	79051.9	62859.9	76877.4	94105.7	106911	144917	114675	245273	204055	197206	196731	107370	199506	146520	158764	171659	115362	107127	126042
A0A5F4CVA4	3	3	1.08532e-05	0.000104844	2.10769	tobramycin-treated	Control	NAD-dependent protein deacylase sirtuin-5, mitochondrial OS=Canis lupus familiaris (Dog) (Canis familiaris) OX=9615 GN=SIRT5 PE=3 SV=1	136314	70869.3	98566.2	88332.7	85143.8	116790	201130	158791	144335	244168	197463	188305	229401	176893	171836	400398	399143	425594	156852	149207	205756	284015	267411	212373	331946	332541	264751
A0A5F4DI83	1	1	1.10192e-05	0.000105711	1.92747	Control	tobramycin-treated	Kinesin-like protein OS=Canis lupus familiaris (Dog) (Canis familiaris) OX=9615 GN=KIF9 PE=3 SV=1	39606.2	51323.2	57320.2	64464.3	73710.4	49861.6	43056.6	49678.3	48796.5	37266.6	36844.8	28149.2	33242.5	24175.8	27421.4	35883.6	30515.4	31997.4	36210.1	16588.6	28328.6	26347.1	26153.8	29888.9	9498.24	17638.5	19648
Q9XSR3	7	6	1.10842e-05	0.000105711	1.3404	tobramycin-treated	Control	RNA-binding protein 47 OS=Canis lupus familiaris (Dog) (Canis familiaris) OX=9615 GN=RBM47 PE=2 SV=1	189907	191600	198231	209008	187913	208578	239298	257869	258945	261338	320685	276136	299517	375376	351141	237739	257325	245293	317390	302336	334524	268651	288038	260888	249016	302104	256883
J9P7Z1	15	15	1.12367e-05	0.000106406	1.91742	Control	tobramycin-treated	Phenazine biosynthesis like protein domain containing OS=Canis lupus familiaris (Dog) (Canis familiaris) OX=9615 GN=PBLD PE=4 SV=1	1.34653e+07	1.27231e+07	1.24409e+07	1.98227e+07	2.08735e+07	2.11837e+07	1.0045e+07	1.0656e+07	1.09663e+07	9.72918e+06	1.0561e+07	1.11588e+07	8.69897e+06	8.19176e+06	8.98753e+06	5.14449e+06	5.71808e+06	5.31752e+06	5.69133e+06	5.30011e+06	6.20359e+06	5.60703e+06	6.02057e+06	5.94201e+06	9.05364e+06	9.73451e+06	1.08093e+07
F1PSK6	18	9	1.12992e-05	0.000106406	1.55801	tobramycin-treated	Control	EH domain containing 1 OS=Canis lupus familiaris (Dog) (Canis familiaris) OX=9615 GN=EHD1 PE=3 SV=3	1.29036e+06	1.38664e+06	1.236e+06	1.25904e+06	1.15688e+06	1.36728e+06	1.59443e+06	1.40658e+06	1.48583e+06	2.09527e+06	2.3252e+06	2.40378e+06	2.87415e+06	2.79468e+06	2.83366e+06	1.75701e+06	1.84273e+06	1.56417e+06	2.00764e+06	1.71813e+06	2.23412e+06	1.70899e+06	1.41106e+06	1.46901e+06	2.30306e+06	2.35794e+06	2.26194e+06
J9P0A7	3	2	1.238e-05	0.000115855	1.5021	tobramycin-treated	Control	LRRcap domain-containing protein OS=Canis lupus familiaris (Dog) (Canis familiaris) OX=9615 GN=NANS PE=4 SV=2	484019	540154	468379	332537	339145	298469	444096	559965	562102	688202	835113	667835	901264	822629	706226	534092	613555	526361	647953	546239	584703	666309	760145	767911	596707	581148	657153
A0A5F4C586	7	6	1.25052e-05	0.000116301	4.20255	tobramycin-treated	Control	Transthyretin OS=Canis lupus familiaris (Dog) (Canis familiaris) OX=9615 GN=TTR PE=3 SV=1	1.29862e+07	1.08119e+07	1.21101e+07	8.24642e+06	8.44486e+06	7.60739e+06	7.64212e+06	8.00172e+06	7.04211e+06	4.042e+07	3.95014e+07	3.39192e+07	4.09429e+07	3.90049e+07	4.1285e+07	1.98817e+07	1.75362e+07	1.65282e+07	4.2129e+07	4.03597e+07	4.17813e+07	9.40648e+06	1.21835e+07	1.16164e+07	6.47757e+07	9.53904e+07	9.00607e+07
E2R656	3	3	1.28724e-05	0.000118977	4.27128	Control	tobramycin-treated	Solute carrier family 13 member 2 OS=Canis lupus familiaris (Dog) (Canis familiaris) OX=9615 GN=SLC13A2 PE=4 SV=1	171056	143144	167075	143594	163980	136654	190322	208350	178034	90963.9	108564	64844.3	53740.3	44816.9	50338	14761	22491.2	8141.68	25532	14110	4815.46	55391.3	57580.8	59884.8	11299.2	11824	4301.54
J9P7X1	2	2	1.33645e-05	0.000122767	1.86913	Control	tobramycin-treated	Histone H3 OS=Canis lupus familiaris (Dog) (Canis familiaris) OX=9615 GN=H3C13 PE=3 SV=1	346022	287444	329729	338600	332996	264109	215539	182545	213457	136418	121155	114119	105815	98036.5	96753.7	190558	153180	170266	135753	136863	153137	250364	280448	210126	98708.4	110486	124019
E2RQS9	20	17	1.35214e-05	0.000123451	1.14933	Control	tobramycin-treated	Acetyltransferase component of pyruvate dehydrogenase complex OS=Canis lupus familiaris (Dog) (Canis familiaris) OX=9615 GN=DLAT PE=3 SV=1	1.05626e+07	9.55756e+06	9.61623e+06	1.06236e+07	9.81567e+06	9.83283e+06	9.5642e+06	1.03845e+07	1.01537e+07	8.11902e+06	8.30526e+06	8.97717e+06	9.19966e+06	8.74398e+06	9.45807e+06	8.67261e+06	8.996e+06	8.3368e+06	8.31779e+06	7.25121e+06	8.32766e+06	8.29068e+06	9.4439e+06	9.42774e+06	8.24941e+06	9.56739e+06	9.12183e+06
A0A5F4D6Q6	1	1	1.4038e-05	0.000127391	2.87517	tobramycin-treated	Control	SH3 domain containing GRB2 like, endophilin B1 OS=Canis lupus familiaris (Dog) (Canis familiaris) OX=9615 GN=SH3GLB1 PE=4 SV=1	13143.3	11178.7	6477.06	3385.41	14550.3	10371.9	23670.8	14612.6	16541.2	12019.6	13290.8	37872.2	24594.9	32010.6	30397.1	48558.8	41822	62218.5	43546.7	28733	38924.1	49260.2	61738.1	46125.1	22052.6	27228	34752.7
Q6UKI2	10	8	1.45644e-05	0.000131372	1.79305	Control	tobramycin-treated	Protein amnionless OS=Canis lupus familiaris (Dog) (Canis familiaris) OX=9615 GN=AMN PE=1 SV=1	1.05328e+06	1.03113e+06	895312	1.21827e+06	1.208e+06	1.52756e+06	1.32159e+06	1.47743e+06	1.3415e+06	628656	738050	1.00264e+06	546395	778738	773513	515677	569593	464440	811662	896310	867943	425314	396871	359543	851963	826632	898263
E2RB90	4	2	1.52443e-05	0.00013668	1.62483	tobramycin-treated	Control	Heterogeneous nuclear ribonucleoprotein F OS=Canis lupus familiaris (Dog) (Canis familiaris) OX=9615 GN=HNRNPF PE=4 SV=1	428354	343415	317715	333453	361216	437883	463116	429860	336298	500053	550971	483969	475045	493761	566522	923121	948357	830086	596107	667577	757996	667998	723796	605863	501186	494008	429177
A0A5F4BZU2	2	2	1.5492e-05	0.000137378	1.36874	Control	tobramycin-treated	Ras like without CAAX 1 OS=Canis lupus familiaris (Dog) (Canis familiaris) OX=9615 GN=RIT1 PE=4 SV=1	2.63308e+06	2.57277e+06	2.64693e+06	2.64457e+06	2.77465e+06	2.31069e+06	2.29633e+06	2.19629e+06	2.46213e+06	2.14801e+06	1.55725e+06	1.59038e+06	1.49783e+06	1.85883e+06	2.1607e+06	2.46691e+06	1.39554e+06	2.12512e+06	1.69035e+06	1.40486e+06	1.48563e+06	1.77629e+06	1.82191e+06	2.00233e+06	1.70215e+06	2.24771e+06	1.99989e+06
F6XUF9	1	1	1.55056e-05	0.000137378	1.45179	tobramycin-treated	Control	E3 ubiquitin protein ligase OS=Canis lupus familiaris (Dog) (Canis familiaris) OX=9615 GN=RNF20 PE=3 SV=1	222668	227074	238462	201009	215067	144906	208323	210339	238744	345045	284047	207267	368576	394143	371922	246480	313382	277805	390763	312573	360478	252538	299220	265618	279582	279696	286791
A0A5F4D5L5	7	7	1.58302e-05	0.000139429	2.50717	tobramycin-treated	Control	Uncharacterized protein OS=Canis lupus familiaris (Dog) (Canis familiaris) OX=9615 GN=PPA1 PE=4 SV=1	114623	111090	84048.2	65496.8	92022.9	125523	224015	216576	323757	151223	206058	296551	270543	270655	293960	675625	579368	553615	428759	295425	452763	500480	418054	564100	321671	284436	241951
J9NY23	2	2	1.63722e-05	0.00014336	1.48305	tobramycin-treated	Control	Late endosomal/lysosomal adaptor, MAPK and MTOR activator 3 OS=Canis lupus familiaris (Dog) (Canis familiaris) OX=9615 GN=LAMTOR3 PE=4 SV=1	452824	479650	309490	405439	338733	444072	439294	414675	447898	595600	758226	639211	869738	799877	680014	477716	560819	460700	683126	577479	589972	475168	503413	457560	620764	633983	686317
A0A5F4CK08	6	4	1.66314e-05	0.000144783	1.3474	Control	tobramycin-treated	Deacetylase sirtuin-type domain-containing protein OS=Canis lupus familiaris (Dog) (Canis familiaris) OX=9615 GN=PCYT2 PE=4 SV=1	1.20568e+06	1.19033e+06	1.11818e+06	969629	873834	745104	790041	795686	878314	758113	869228	660665	747104	680243	781845	771206	637448	753580	755854	665547	679283	663196	718924	688896	564395	694055	626448
F1PE09	24	22	1.72838e-05	0.000149592	1.23017	tobramycin-treated	Control	6-phosphogluconate dehydrogenase, decarboxylating OS=Canis lupus familiaris (Dog) (Canis familiaris) OX=9615 GN=PGD PE=3 SV=3	1.93773e+07	1.70458e+07	1.85596e+07	1.73328e+07	1.73406e+07	1.66783e+07	1.63575e+07	1.75907e+07	1.67153e+07	1.84331e+07	1.98635e+07	1.98423e+07	2.28631e+07	2.07357e+07	2.12628e+07	1.87845e+07	2.07286e+07	2.205e+07	2.59013e+07	2.4848e+07	2.69943e+07	2.06011e+07	2.03171e+07	2.00227e+07	2.17636e+07	2.23462e+07	1.8909e+07
J9NYE8	7	7	1.83121e-05	0.000157582	1.82781	Control	tobramycin-treated	Ethanolamine-phosphate phospho-lyase OS=Canis lupus familiaris (Dog) (Canis familiaris) OX=9615 GN=ETNPPL PE=3 SV=2	1.78696e+06	2.0228e+06	2.01051e+06	1.97167e+06	1.64399e+06	1.42039e+06	1.58405e+06	1.55462e+06	1.53118e+06	1.36552e+06	1.55014e+06	1.42185e+06	1.21616e+06	1.02989e+06	966992	650780	744242	727518	968104	808657	727530	957746	1.31439e+06	999068	507830	474615	557778
G1K2D9	15	14	1.89146e-05	0.000161836	2.9144	tobramycin-treated	Control	Haptoglobin OS=Canis lupus familiaris (Dog) (Canis familiaris) OX=9615 GN=LOC479668 PE=3 SV=1	3.08681e+06	2.84249e+06	2.42285e+06	1.08479e+07	1.01923e+07	8.22066e+06	7.41574e+06	7.88055e+06	7.72226e+06	2.53357e+07	2.35642e+07	2.27735e+07	1.6694e+07	1.60441e+07	1.67385e+07	1.68951e+07	1.61963e+07	1.80413e+07	1.94462e+07	1.82698e+07	1.80299e+07	6.91261e+06	7.86302e+06	7.71617e+06	3.06112e+07	3.41389e+07	3.81382e+07
A0A5F4CNX9	23	19	1.9304e-05	0.000163357	1.21371	Control	tobramycin-treated	Aldedh domain-containing protein OS=Canis lupus familiaris (Dog) (Canis familiaris) OX=9615 GN=ALDH1L1 PE=3 SV=1	1.42015e+07	1.3693e+07	1.41676e+07	1.4538e+07	1.5765e+07	1.6313e+07	1.81609e+07	1.95706e+07	1.6366e+07	1.36585e+07	1.34283e+07	1.36748e+07	1.35211e+07	1.39076e+07	1.39971e+07	1.27674e+07	1.38104e+07	1.25784e+07	1.3097e+07	1.21294e+07	1.29262e+07	1.36068e+07	1.27136e+07	1.29496e+07	1.38438e+07	1.18272e+07	1.08349e+07
A0A5F4DHY6	7	4	1.93665e-05	0.000163357	1.54387	tobramycin-treated	Control	ADF-H domain-containing protein OS=Canis lupus familiaris (Dog) (Canis familiaris) OX=9615 GN=CFL1 PE=3 SV=1	4.31751e+06	5.78331e+06	4.47823e+06	6.39575e+06	5.79107e+06	7.17601e+06	8.09303e+06	8.24503e+06	8.46868e+06	6.93598e+06	7.30378e+06	1.06044e+07	9.70028e+06	9.97676e+06	1.10411e+07	1.00234e+07	8.93556e+06	8.83302e+06	9.49866e+06	8.36563e+06	1.4861e+07	1.14682e+07	1.11085e+07	1.246e+07	1.02506e+07	8.91726e+06	1.11169e+07
E2QTP2	5	3	1.94629e-05	0.000163357	1.80775	tobramycin-treated	Control	Septin-type G domain-containing protein OS=Canis lupus familiaris (Dog) (Canis familiaris) OX=9615 GN=SEPTIN11 PE=3 SV=2	407584	150421	188421	147739	152783	162219	169149	190704	189473	239540	226324	251053	296188	263165	346415	458878	506963	519833	280031	253453	319935	396947	468689	453185	374185	346603	356449
A0A5F4D7N3	3	1	1.95287e-05	0.000163357	1.34124	Control	tobramycin-treated	Amidohydro-rel domain-containing protein OS=Canis lupus familiaris (Dog) (Canis familiaris) OX=9615 GN=CRMP1 PE=4 SV=1	3.42422e+06	2.72914e+06	3.00921e+06	2.64033e+06	2.81122e+06	2.36427e+06	2.38843e+06	2.58555e+06	2.14674e+06	2.39654e+06	2.43461e+06	1.89827e+06	1.93252e+06	1.92419e+06	2.0229e+06	1.58784e+06	1.92993e+06	1.65446e+06	1.7047e+06	1.7324e+06	1.73319e+06	1.80377e+06	2.24991e+06	2.09319e+06	2.3123e+06	2.37054e+06	2.1542e+06
A0A5F4D1T1	1	1	2.00056e-05	0.000166416	1.36347	Control	tobramycin-treated	SURF1-like protein OS=Canis lupus familiaris (Dog) (Canis familiaris) OX=9615 GN=SURF1 PE=3 SV=1	94453.9	98521.3	101191	115703	106993	119390	108280	94896.2	98079.8	116422	86484.4	79060.3	63561.6	60434.6	73208.1	70646.6	88365.1	66274.3	63707.5	63925.9	72692	90930.1	77541	75789.6	91667.1	72709.9	61760.3
A0A5F4DNE9	18	16	2.07849e-05	0.000171605	1.43745	Control	tobramycin-treated	Fibronectin OS=Canis lupus familiaris (Dog) (Canis familiaris) OX=9615 GN=FN1 PE=4 SV=1	4.19204e+06	4.05295e+06	3.92993e+06	4.21104e+06	3.74695e+06	3.66112e+06	4.84796e+06	5.23331e+06	5.35034e+06	3.41439e+06	3.56925e+06	3.60276e+06	3.42807e+06	3.30998e+06	3.1416e+06	2.6132e+06	2.78722e+06	2.49268e+06	3.78985e+06	3.36785e+06	3.21514e+06	2.18035e+06	2.29115e+06	2.16818e+06	2.45466e+06	3.21556e+06	3.53481e+06
A0A5F4D8I7	16	13	2.08586e-05	0.000171605	1.22427	Control	tobramycin-treated	HATPase_c domain-containing protein OS=Canis lupus familiaris (Dog) (Canis familiaris) OX=9615 GN=TRAP1 PE=3 SV=1	2.9276e+06	2.78852e+06	2.8512e+06	2.96302e+06	2.64447e+06	2.77705e+06	2.66951e+06	3.41724e+06	2.9292e+06	2.3272e+06	2.40156e+06	2.52731e+06	2.66828e+06	2.38218e+06	2.46726e+06	2.25436e+06	1.97657e+06	1.95706e+06	2.89519e+06	2.46844e+06	2.60792e+06	2.2956e+06	2.47411e+06	2.31143e+06	2.01101e+06	2.25252e+06	2.14357e+06
E2R0T6	42	30	2.24215e-05	0.000183455	1.1884	tobramycin-treated	Control	Heat shock protein family A (Hsp70) member 8 OS=Canis lupus familiaris (Dog) (Canis familiaris) OX=9615 GN=HSPA8 PE=3 SV=1	2.89971e+07	2.55211e+07	2.85184e+07	2.60708e+07	2.58929e+07	2.24093e+07	2.51319e+07	2.88899e+07	2.66126e+07	3.21604e+07	3.11633e+07	3.08177e+07	3.30016e+07	3.18898e+07	3.27464e+07	3.02892e+07	3.10811e+07	2.82438e+07	3.85046e+07	3.1017e+07	3.33742e+07	2.78381e+07	3.39944e+07	3.24884e+07	2.74322e+07	2.88254e+07	3.09166e+07
Q9XSB8	4	2	2.36236e-05	0.00019224	1.62537	Control	tobramycin-treated	Tripeptidyl-peptidase 1 OS=Canis lupus familiaris (Dog) (Canis familiaris) OX=9615 GN=TPP1 PE=3 SV=1	2.78671e+06	2.26781e+06	2.4082e+06	2.49242e+06	2.83704e+06	2.2382e+06	2.03543e+06	3.07163e+06	2.75518e+06	1.32217e+06	1.10763e+06	1.24217e+06	1.69303e+06	1.7933e+06	1.66956e+06	1.18403e+06	924675	1.02312e+06	2.58994e+06	2.22706e+06	2.27487e+06	1.36562e+06	1.62236e+06	1.6435e+06	1.22587e+06	1.62498e+06	1.63521e+06
E2RMF9	23	22	2.49459e-05	0.000201903	4.45673	tobramycin-treated	Control	SERPIN domain-containing protein OS=Canis lupus familiaris (Dog) (Canis familiaris) OX=9615 GN=SERPINA5 PE=3 SV=2	3.71755e+06	3.58581e+06	3.47411e+06	3.18515e+06	3.31411e+06	3.28499e+06	3.21593e+06	3.26504e+06	3.24517e+06	9.88299e+06	1.09135e+07	1.07711e+07	1.26826e+07	1.25012e+07	1.32853e+07	7.97009e+06	7.64576e+06	7.2868e+06	1.21255e+07	1.05295e+07	1.28106e+07	4.39557e+06	4.50544e+06	4.39679e+06	4.15871e+07	4.25443e+07	4.41353e+07
Q9N0Y2	2	2	2.51959e-05	0.00020283	15.8469	tobramycin-treated	Control	Interferon-induced GTP-binding protein Mx2 OS=Canis lupus familiaris (Dog) (Canis familiaris) OX=9615 GN=MX2 PE=2 SV=1	5326.34	7793.07	8014.21	5475.66	3963.22	3688.53	3423.9	7892.33	11376.6	8044.07	7205.08	7775.11	17676.3	26365.8	27074.6	273444	242568	317181	185272	165428	194691	82313.3	74146.7	44543.2	41258.1	43260.3	46835.4
F1PAB7	14	13	2.56821e-05	0.000205639	1.32028	Control	tobramycin-treated	Aldedh domain-containing protein OS=Canis lupus familiaris (Dog) (Canis familiaris) OX=9615 GN=ALDH9A1 PE=3 SV=3	2.14866e+07	1.97023e+07	2.00488e+07	2.08608e+07	2.01608e+07	1.90729e+07	1.54937e+07	1.62962e+07	1.55184e+07	1.82368e+07	1.68751e+07	1.54344e+07	1.55882e+07	1.47517e+07	1.52676e+07	1.16913e+07	1.17088e+07	1.40625e+07	1.46904e+07	1.33514e+07	1.47726e+07	1.17295e+07	1.16924e+07	1.18164e+07	1.42866e+07	1.52229e+07	1.42825e+07
E2RHQ0	32	29	2.62824e-05	0.000208549	2.21541	Control	tobramycin-treated	Aldedh domain-containing protein OS=Canis lupus familiaris (Dog) (Canis familiaris) OX=9615 GN=ALDH1B1 PE=3 SV=3	5.39816e+07	5.25168e+07	4.98414e+07	4.98365e+07	4.85389e+07	4.79824e+07	6.3633e+07	7.13448e+07	7.23106e+07	4.12435e+07	4.75161e+07	4.64176e+07	3.13809e+07	2.99059e+07	2.91188e+07	9.5686e+06	9.76819e+06	9.20227e+06	2.16621e+07	2.08987e+07	2.32772e+07	1.86245e+07	1.75874e+07	1.70191e+07	2.89911e+07	2.99067e+07	2.83091e+07
F6XRN5	9	9	2.63241e-05	0.000208549	1.19767	Control	tobramycin-treated	Uncharacterized protein OS=Canis lupus familiaris (Dog) (Canis familiaris) OX=9615 GN=SLC25A10 PE=3 SV=2	1.90159e+06	2.18435e+06	2.24001e+06	2.03556e+06	2.19438e+06	1.85167e+06	1.85336e+06	1.79001e+06	2.13921e+06	1.66525e+06	1.93482e+06	1.70966e+06	1.66566e+06	1.5227e+06	1.64917e+06	1.51315e+06	1.56698e+06	1.56881e+06	1.62201e+06	1.63082e+06	1.90588e+06	1.54189e+06	1.71879e+06	1.55847e+06	1.91314e+06	1.97139e+06	1.71732e+06
A0A5F4D2K6	4	4	2.88374e-05	0.000227258	1.28902	tobramycin-treated	Control	Uncharacterized protein OS=Canis lupus familiaris (Dog) (Canis familiaris) OX=9615 GN=FUBP1 PE=4 SV=1	581580	635175	644000	646187	651090	628739	698789	629445	673261	789028	779473	666108	753555	726914	771715	855411	1.08237e+06	923501	704680	675665	719233	835717	888338	916962	900197	1.00647e+06	927086
E2QWD3	4	4	3.04078e-05	0.000238378	1.39914	tobramycin-treated	Control	CRK proto-oncogene, adaptor protein OS=Canis lupus familiaris (Dog) (Canis familiaris) OX=9615 GN=CRK PE=4 SV=2	261501	243982	212236	235789	237385	264091	311764	295896	336795	303397	309661	392378	392172	342573	356139	331705	313183	387584	307426	341967	402180	492914	466373	520223	308100	354264	392061
A0A5F4C4R0	1	1	3.18373e-05	0.000246949	2.35973	tobramycin-treated	Control	Galectin OS=Canis lupus familiaris (Dog) (Canis familiaris) OX=9615 GN=LGALS9 PE=4 SV=1	7165.84	2859.49	1310.31	6467.21	4851.3	4470.74	4723.77	4794.2	8590.21	4939.14	14576.8	6723.32	15801.6	14480.3	12600.5	11269.5	10916.4	13007.1	7006.89	13189.6	23953.2	11667.1	11009.8	13102.5	7106.41	9082.57	13042.9
A0A5F4C6E4	8	8	3.19024e-05	0.000246949	1.41724	tobramycin-treated	Control	Dynactin subunit 2 OS=Canis lupus familiaris (Dog) (Canis familiaris) OX=9615 GN=DCTN2 PE=4 SV=1	653607	522533	554864	562563	456253	457647	638653	587266	702653	679256	584294	585081	851728	933625	870741	899830	766971	885586	731501	747174	615809	875397	906774	778462	883488	1.11755e+06	844735
E2RHZ1	2	1	3.19958e-05	0.000246949	2.26669	Control	tobramycin-treated	Protein kinase domain-containing protein OS=Canis lupus familiaris (Dog) (Canis familiaris) OX=9615 GN=CSNK2A1 PE=3 SV=1	23043.3	21265.9	28047.6	10211.7	15744.2	16242	12850	11656.6	12548.8	10160.1	11215.4	9976.18	6179.51	7174.5	5522.57	7771.27	9033.27	5634.05	10710	5379.63	8272.63	9602.56	9112.21	8487.36	3674.61	2399.53	3466.85
A0A5F4BYG9	3	1	3.23221e-05	0.000248188	3.82966	Control	tobramycin-treated	Phosphoenolpyruvate carboxykinase 1 OS=Canis lupus familiaris (Dog) (Canis familiaris) OX=9615 GN=PCK1 PE=3 SV=1	233029	255332	239579	129636	98260.7	98259.8	174988	202280	181605	100926	75148.3	74228.8	29130.2	32101.3	24747.5	14786.6	2928.58	15609.9	32251.1	23482	18971.3	127626	101188	83254.8	24606.2	30379.1	30989.7
E2R4H4	6	6	3.40346e-05	0.000260004	1.12194	tobramycin-treated	Control	Proteasome subunit alpha type OS=Canis lupus familiaris (Dog) (Canis familiaris) OX=9615 GN=PSMA5 PE=3 SV=3	2.70974e+06	2.67789e+06	2.90844e+06	2.83203e+06	2.91035e+06	2.62486e+06	2.84999e+06	2.85154e+06	2.70964e+06	3.20544e+06	3.03417e+06	2.9614e+06	3.02532e+06	3.16587e+06	3.39144e+06	3.05036e+06	3.23375e+06	3.45676e+06	3.18934e+06	2.94969e+06	3.58709e+06	2.92008e+06	2.9051e+06	2.94283e+06	3.18695e+06	2.9312e+06	3.12754e+06
A0A5F4CYV0	1	1	3.63066e-05	0.000275953	1.71436	Control	tobramycin-treated	RAB3 GTPase activating protein catalytic subunit 1 OS=Canis lupus familiaris (Dog) (Canis familiaris) OX=9615 GN=RAB3GAP1 PE=4 SV=1	274576	221023	257209	391200	404039	339308	172385	166304	179451	176966	177545	164502	122591	157674	128590	157889	169400	179454	117192	130467	116695	147908	141918	139241	195017	215514	167731
A0A5F4C582	46	41	3.75793e-05	0.000284184	1.20793	Control	tobramycin-treated	Aconitate hydratase, mitochondrial OS=Canis lupus familiaris (Dog) (Canis familiaris) OX=9615 GN=ACO2 PE=3 SV=1	1.10137e+08	1.00083e+08	1.12201e+08	1.10502e+08	1.079e+08	1.07887e+08	1.1267e+08	1.29282e+08	1.13136e+08	9.74219e+07	9.86421e+07	1.06641e+08	9.21907e+07	9.79231e+07	9.79559e+07	8.31618e+07	9.03196e+07	9.05157e+07	8.61375e+07	8.1082e+07	7.86704e+07	9.92276e+07	1.11358e+08	1.01696e+08	7.87013e+07	8.85628e+07	8.18124e+07
F1PWZ5	1	1	3.78889e-05	0.000285085	3.78392	tobramycin-treated	Control	Cytochrome b5 heme-binding domain-containing protein OS=Canis lupus familiaris (Dog) (Canis familiaris) OX=9615 GN=FADS2 PE=4 SV=3	12754.4	16388	21977.3	1123.07	3482.15	1912.47	3629.16	2639.22	7011.59	8135.19	7724.2	7163.35	18645	20357.7	22666.1	30773.2	26399.5	39773.8	55413.3	45950.3	45296.9	26595.4	22134.1	23461.5	38167	54063.4	43971.5
E2RM67	2	1	3.8894e-05	0.000290564	1.98684	tobramycin-treated	Control	WD_REPEATS_REGION domain-containing protein OS=Canis lupus familiaris (Dog) (Canis familiaris) OX=9615 GN=RBBP7 PE=4 SV=1	8843.44	12982.9	25689.1	22310.7	18716.9	23903	34671	32780.1	33560.4	38230.9	41140.8	23326.9	63268.2	50319	49054.5	53723.7	43062.2	50346.4	62051.6	44991	71793.7	41614.7	55747.4	50417.9	23050.7	37486.8	48587.2
A0A5F4C0Q0	6	6	3.90051e-05	0.000290564	1.42369	tobramycin-treated	Control	SEC22 homolog B, vesicle trafficking protein (gene/pseudogene) OS=Canis lupus familiaris (Dog) (Canis familiaris) OX=9615 GN=SEC22B PE=3 SV=1	433330	465700	560454	467293	437271	453744	536284	497285	492424	693660	657895	660916	655985	612033	646620	798772	799427	805461	605286	597232	647772	708603	938985	982892	533335	447848	575700
A0A5F4C8C3	1	1	3.97889e-05	0.000294935	2.08792	tobramycin-treated	Control	HMA domain-containing protein OS=Canis lupus familiaris (Dog) (Canis familiaris) OX=9615 GN=ENSCAFG00000047613 PE=4 SV=1	60008.8	44826.8	14741.1	17111.2	19937	17581.1	28415.4	40318	18714.2	50008.4	72349.5	72324.2	78947.4	45402.3	60448.4	81727.3	78331.8	71330.5	83237.6	48747.8	98193.4	28272.5	45278	37445.4	49776.6	41490.8	49309
A0A5F4BP18	4	3	4.01771e-05	0.000296346	1.86331	tobramycin-treated	Control	Rho-GAP domain-containing protein OS=Canis lupus familiaris (Dog) (Canis familiaris) OX=9615 GN=ARHGAP18 PE=4 SV=1	77786.4	53812.3	60255.7	66172.4	60386.1	78083.5	47221.2	51983.5	55202.6	110867	102860	91140.1	169327	108263	109520	153325	74985.3	182480	147336	110555	121623	126576	122809	111549	100717	54043.9	55034.2
E2R837	2	1	4.32473e-05	0.000317428	26.3081	tobramycin-treated	Control	SUMO-activating enzyme subunit 2 OS=Canis lupus familiaris (Dog) (Canis familiaris) OX=9615 GN=UBA2 PE=3 SV=2	0	0	0	4922.2	0	0	4602.33	0	0	25871.4	34209.8	41158.2	4010.28	8456.36	13934.7	0	0	4909.11	34953.1	68945.4	18423.9	23951.4	63232.2	61238.2	14153.7	41057.2	42639.2
J9P1F8	4	4	4.45055e-05	0.000325069	1.3789	Control	tobramycin-treated	Solute carrier family 25 member 21 OS=Canis lupus familiaris (Dog) (Canis familiaris) OX=9615 GN=SLC25A21 PE=3 SV=2	569485	610619	465551	629997	600620	587350	484796	597862	505250	558359	597981	514775	417268	383363	393008	304918	450282	339591	410238	417997	423732	362170	333751	366670	312008	372810	367977
F1PIL4	7	2	4.49608e-05	0.000326801	1.52081	tobramycin-treated	Control	Non-specific serine/threonine protein kinase OS=Canis lupus familiaris (Dog) (Canis familiaris) OX=9615 GN=RPS6KA1 PE=4 SV=2	58377.1	55202.2	65810.6	54814	52584.8	41843.2	43543.4	43896	58808.1	85816	85637.5	68179.6	70023.2	52527.4	64281.5	81744.7	80234.7	92409.8	72885.5	77833.8	87855.7	116061	112033	103625	53788.1	71928.6	67536.9
A0A5F4CSE3	41	38	4.63138e-05	0.000335009	1.35637	Control	tobramycin-treated	Villin 1 OS=Canis lupus familiaris (Dog) (Canis familiaris) OX=9615 GN=VIL1 PE=4 SV=1	3.39169e+07	3.10456e+07	3.33536e+07	2.76037e+07	2.79019e+07	2.57661e+07	2.73169e+07	2.642e+07	2.71095e+07	1.85651e+07	1.94136e+07	1.85064e+07	2.44397e+07	2.32517e+07	2.50889e+07	1.89973e+07	1.96875e+07	1.92929e+07	2.96065e+07	2.77331e+07	2.88342e+07	1.7173e+07	1.82453e+07	1.77516e+07	1.86624e+07	1.90544e+07	1.97133e+07
E2RBH4	1	1	4.72899e-05	0.000340424	2.4557	tobramycin-treated	Control	Coiled-coil domain containing 47 OS=Canis lupus familiaris (Dog) (Canis familiaris) OX=9615 GN=CCDC47 PE=4 SV=2	17278.5	8511.42	24646.2	23681.8	15951.6	10367.9	21643.9	18385.3	17216.2	50123.2	32376	35190.5	65821.3	60407.7	57845.7	35302.5	7704.29	32903.3	47592.3	44643.2	50392.2	33297.1	47798.6	47926	32432	51695	40992.3
E2RRB7	6	2	4.81825e-05	0.000345191	1.38709	tobramycin-treated	Control	MSP domain-containing protein OS=Canis lupus familiaris (Dog) (Canis familiaris) OX=9615 GN=VAPB PE=4 SV=1	678730	568723	419438	595567	488010	441060	456370	516262	459015	606040	603917	581780	697665	738305	768731	837386	851300	696574	621399	651612	550854	555899	955790	902803	699659	745365	760473
F1PFI4	12	10	4.97278e-05	0.000354565	1.8109	Control	tobramycin-treated	Sucrase-isomaltase OS=Canis lupus familiaris (Dog) (Canis familiaris) OX=9615 GN=SI PE=4 SV=3	1.99985e+06	1.98452e+06	1.78507e+06	971035	1.08968e+06	1.10138e+06	1.84128e+06	2.32293e+06	1.99858e+06	964551	656022	928783	691000	937266	1.03651e+06	740540	407113	833917	1.32467e+06	987755	1.04201e+06	884916	1.06685e+06	1.08532e+06	768147	1.11583e+06	1.19934e+06
E2R0I9	8	7	5.05392e-05	0.000358643	1.37308	tobramycin-treated	Control	Glucose-6-phosphate 1-dehydrogenase OS=Canis lupus familiaris (Dog) (Canis familiaris) OX=9615 GN=G6PD PE=3 SV=3	390400	377270	413587	512616	469296	510908	576566	465664	477077	499135	574042	456391	634248	605015	596050	735994	817711	718966	600879	625046	663758	739451	609714	515661	835054	722461	566122
A0A5F4D759	3	3	5.09481e-05	0.000359839	2.07367	tobramycin-treated	Control	Uncharacterized protein OS=Canis lupus familiaris (Dog) (Canis familiaris) OX=9615 GN=TPD52 PE=4 SV=1	353142	406912	110260	217362	207210	290333	284731	298424	329940	450179	335519	641579	340855	591488	565353	451926	275155	467785	453046	465119	764885	503337	679812	594752	894080	937479	949026
E2R9A2	8	8	5.19076e-05	0.000364782	1.59374	tobramycin-treated	Control	Coatomer subunit beta OS=Canis lupus familiaris (Dog) (Canis familiaris) OX=9615 GN=COPB1 PE=4 SV=2	292409	319763	287073	360560	399538	401186	628046	689697	615890	469689	500886	524022	702076	795427	809519	653546	681581	730113	862317	600472	716316	826051	748162	646453	1.03108e+06	706430	727199
A0A5F4BW82	2	2	5.21353e-05	0.000364782	1.92677	tobramycin-treated	Control	Calponin OS=Canis lupus familiaris (Dog) (Canis familiaris) OX=9615 GN=CNN3 PE=3 SV=1	157511	226940	146849	180924	153139	145631	150500	241654	296087	322266	311448	433868	471255	452322	516708	286700	218097	232607	353593	285949	387519	360728	530069	519085	142671	315825	407362
E2QYP1	14	12	5.38597e-05	0.000375095	1.38166	tobramycin-treated	Control	Uncharacterized protein OS=Canis lupus familiaris (Dog) (Canis familiaris) OX=9615 GN=HNRNPA1 PE=4 SV=2	3.88486e+06	4.11951e+06	3.69923e+06	3.09379e+06	3.59353e+06	3.5352e+06	3.83634e+06	4.32705e+06	4.5078e+06	3.77898e+06	3.60665e+06	4.66936e+06	4.56692e+06	4.74644e+06	5.39849e+06	6.04988e+06	5.36061e+06	5.4955e+06	6.15682e+06	5.72411e+06	6.4722e+06	5.63625e+06	6.04884e+06	6.91621e+06	5.10816e+06	4.40933e+06	5.4589e+06
E2QZT4	3	3	5.46632e-05	0.000378928	1.55295	Control	tobramycin-treated	Basigin OS=Canis lupus familiaris (Dog) (Canis familiaris) OX=9615 GN=BSG PE=4 SV=2	2.46542e+06	1.96676e+06	2.44493e+06	1.99215e+06	1.85772e+06	1.57934e+06	1.22828e+06	1.20075e+06	1.13179e+06	1.609e+06	1.39422e+06	1.3554e+06	968224	954095	1.04656e+06	1.09224e+06	1.07312e+06	1.12591e+06	1.15116e+06	1.06896e+06	975355	890840	1.11961e+06	1.06932e+06	1.17383e+06	1.21508e+06	1.15188e+06
F1PTQ6	1	1	5.54425e-05	0.000382559	18.9641	tobramycin-treated	Control	Ig-like domain-containing protein OS=Canis lupus familiaris (Dog) (Canis familiaris) OX=9615 GN=HLA-DQB2 PE=4 SV=3	5907.98	0	0	0	0	7412.44	4700.97	6385.17	2977.07	9074.16	2584.31	4622.17	2234.59	6849.53	11759	103073	77749.2	84911.3	63194	92152.3	81665.7	38735.5	67582.6	59664	131262	76121.4	125377
F1PSC4	7	7	5.60111e-05	0.00038471	1.21044	tobramycin-treated	Control	ELAV-like protein OS=Canis lupus familiaris (Dog) (Canis familiaris) OX=9615 GN=ELAVL1 PE=3 SV=3	1.21806e+06	988912	1.02248e+06	961328	899755	866196	938193	788249	880048	1.14254e+06	1.15375e+06	993938	1.17896e+06	1.04848e+06	1.04004e+06	1.06883e+06	1.02279e+06	1.04723e+06	1.23262e+06	1.16387e+06	1.2275e+06	1.18645e+06	1.27715e+06	1.32684e+06	1.18383e+06	1.27117e+06	1.16448e+06
A0A5F4D7E3	1	1	5.62747e-05	0.000384756	2.50806	Control	tobramycin-treated	Leishmanolysin-like peptidase OS=Canis lupus familiaris (Dog) (Canis familiaris) OX=9615 GN=LMLN2 PE=3 SV=1	1.9962e+06	1.65182e+06	1.22774e+06	818263	573366	540105	864476	1.40495e+06	1.75773e+06	429168	141753	687517	339117	475769	514128	621125	388655	307975	603234	523570	472718	210024	454771	407474	782466	869840	410558
P18470	4	4	5.73779e-05	0.000390515	4.31614	tobramycin-treated	Control	DLA class II histocompatibility antigen, DR-1 beta chain OS=Canis lupus familiaris (Dog) (Canis familiaris) OX=9615 GN=- PE=2 SV=1	181624	184697	226556	126720	104896	104649	174513	175839	202965	208134	204821	164458	258711	238237	255567	1.15722e+06	1.2606e+06	1.08401e+06	1.18223e+06	1.25224e+06	1.27251e+06	501116	607604	477734	810904	942537	918375
E2RHP5	1	1	5.78904e-05	0.00039222	1.45698	tobramycin-treated	Control	RAP domain-containing protein OS=Canis lupus familiaris (Dog) (Canis familiaris) OX=9615 GN=FASTKD5 PE=4 SV=3	325204	304324	233552	357078	384472	487266	390681	409324	490876	415280	503459	507545	606769	530487	669323	535662	635625	526280	440758	435512	602211	694280	418666	447605	583547	594716	709543
P62822	14	4	6.0144e-05	0.000405653	1.34087	tobramycin-treated	Control	Ras-related protein Rab-1A OS=Canis lupus familiaris (Dog) (Canis familiaris) OX=9615 GN=RAB1A PE=1 SV=3	1.718e+06	2.43119e+06	1.7528e+06	2.00409e+06	2.02948e+06	2.32242e+06	2.24536e+06	2.57871e+06	2.78164e+06	2.28422e+06	2.5502e+06	3.16318e+06	3.23107e+06	2.9704e+06	3.65138e+06	2.69579e+06	2.64936e+06	2.54639e+06	2.64137e+06	2.52062e+06	3.81305e+06	2.90284e+06	3.02864e+06	3.37842e+06	3.40732e+06	2.65724e+06	3.17779e+06
F1PQG3	4	3	6.54121e-05	0.000439207	1.41319	tobramycin-treated	Control	Thioredoxin domain-containing protein OS=Canis lupus familiaris (Dog) (Canis familiaris) OX=9615 GN=ERP44 PE=4 SV=3	248280	260969	255017	250570	277163	333088	380560	383346	421763	276514	387738	364816	430617	452866	517272	456471	513563	573839	436779	398822	533257	471777	447476	398629	407576	415711	460562
A0A5F4C1H3	4	4	6.59981e-05	0.000441163	1.95124	tobramycin-treated	Control	Pept_C1 domain-containing protein OS=Canis lupus familiaris (Dog) (Canis familiaris) OX=9615 GN=CTSZ PE=3 SV=1	5.53614e+06	4.68571e+06	4.86295e+06	3.86504e+06	3.97445e+06	3.57729e+06	2.42771e+06	2.4047e+06	2.45529e+06	7.67895e+06	7.86853e+06	7.49111e+06	9.12543e+06	7.70381e+06	7.91839e+06	4.51565e+06	5.27676e+06	4.8102e+06	9.94225e+06	9.99939e+06	8.63992e+06	3.59701e+06	4.4499e+06	4.249e+06	8.13421e+06	9.77411e+06	1.06873e+07
A0A5F4CF94	1	1	6.64133e-05	0.000441966	1.72619	Control	tobramycin-treated	DUF4210 domain-containing protein OS=Canis lupus familiaris (Dog) (Canis familiaris) OX=9615 GN=FAM214A PE=4 SV=1	451613	435530	441856	412590	428393	361435	363015	312261	283440	276068	141179	230362	153280	279556	316159	268037	93586.9	234447	304487	251684	232261	136297	179903	187915	161096	300241	297183
A0A5S6CI22	1	1	6.87467e-05	0.000455248	2.50369	Control	tobramycin-treated	Sodium/calcium exchanger 1 OS=Canis lupus familiaris (Dog) (Canis familiaris) OX=9615 GN=SLC8A1 PE=4 SV=1	16424.4	43417.8	34104.5	38830.8	47855.9	83692.1	41083.1	49125.5	52731.4	19516.5	8429.49	41259.7	19593.1	23589.4	19067	23116	11274	8345	16572.1	7040.07	28201.1	21138.3	8239.07	10336.7	35733.5	12039.4	11842
F1PA19	4	4	6.90173e-05	0.000455248	1.48614	tobramycin-treated	Control	RRM domain-containing protein OS=Canis lupus familiaris (Dog) (Canis familiaris) OX=9615 GN=HNRNPAB PE=4 SV=3	770976	592292	635849	668671	645951	600973	763296	776050	884733	879092	870936	875855	935935	867495	1.05914e+06	936242	1.03263e+06	879577	893178	922863	880198	1.00381e+06	1.26194e+06	961117	2.00145e+06	1.34351e+06	1.23567e+06
E2RG94	1	1	7.10807e-05	0.000466802	1.70322	Control	tobramycin-treated	Protoporphyrinogen oxidase OS=Canis lupus familiaris (Dog) (Canis familiaris) OX=9615 GN=PPOX PE=3 SV=2	49374.4	40929.7	43572.7	81940.1	63898.3	59479.3	49690	54506.8	52681.4	34203.5	40197.1	29237.8	37936.9	44934.1	42722.3	26737.4	23643.6	29453	28364	36179.6	45802.3	30498.9	24894.7	27808.6	35045.8	11666.1	33187.1
E2QTN0	8	4	7.44169e-05	0.000486578	1.39227	tobramycin-treated	Control	Kinesin-like protein OS=Canis lupus familiaris (Dog) (Canis familiaris) OX=9615 GN=KIF5B PE=3 SV=1	169390	177093	191649	131754	134755	105766	169775	131233	133804	201317	159797	169750	215987	205653	220630	230343	276256	220537	250829	246728	213464	227215	216919	190059	168270	179726	152344
A0A5F4CUB2	46	39	7.52927e-05	0.000490163	1.23769	tobramycin-treated	Control	HATPase_c domain-containing protein OS=Canis lupus familiaris (Dog) (Canis familiaris) OX=9615 GN=HSP90B1 PE=3 SV=1	2.2667e+07	2.06869e+07	2.17439e+07	2.00934e+07	2.01129e+07	2.0204e+07	2.2676e+07	2.43874e+07	2.12629e+07	2.19824e+07	2.23655e+07	2.2726e+07	2.45936e+07	2.24013e+07	2.50245e+07	2.92431e+07	2.97293e+07	2.94615e+07	3.09804e+07	2.81567e+07	2.86404e+07	2.93822e+07	2.96231e+07	2.94026e+07	2.75069e+07	2.61004e+07	2.24937e+07
F1P5Z8	4	4	7.76426e-05	0.000503273	1.49228	Control	tobramycin-treated	Sulfate anion transporter 1 OS=Canis lupus familiaris (Dog) (Canis familiaris) OX=9615 GN=SLC26A1 PE=3 SV=3	550047	523935	633421	539227	566220	690234	515736	572829	555323	318730	312273	418805	434552	452037	376347	290952	274796	237857	475654	491584	473813	301130	287065	264948	458703	542139	486722
A0A5F4C2K5	2	2	7.86293e-05	0.000507472	1.32964	Control	tobramycin-treated	ADP ribosylation factor like GTPase 3 OS=Canis lupus familiaris (Dog) (Canis familiaris) OX=9615 GN=ARL3 PE=3 SV=1	864486	703272	702118	704244	732196	780043	528944	475443	560243	481685	478292	435443	598939	470567	478416	495078	460693	451625	538010	526951	526927	507426	465230	424643	607069	591110	563561
F1PLP3	1	1	8.06004e-05	0.000517027	1.62529	Control	tobramycin-treated	Tetraspanin OS=Canis lupus familiaris (Dog) (Canis familiaris) OX=9615 GN=CD82 PE=3 SV=3	47632.9	34582.6	40038.6	34833.2	43974.4	36898.5	29421.6	28695.5	31293.7	20022.5	19003.5	22709.6	16084.4	21992.3	16229.4	23359.6	25169.4	29637.7	33274.2	31194.2	26298.3	14601.8	21327	23068.5	11199.7	32164.6	15509.4
A0A5F4CX64	2	2	8.08003e-05	0.000517027	5.46892	tobramycin-treated	Control	Uncharacterized protein OS=Canis lupus familiaris (Dog) (Canis familiaris) OX=9615 GN=ENSCAFG00000016564 PE=4 SV=1	38194.3	40562.9	26647	18413	11713.9	16173.9	33923.8	18346.7	15239.3	34624.7	33209.9	18230.1	73534.1	95909.6	81543.9	145054	173563	167336	41030.1	43082.9	39051.6	227107	193905	181331	298018	289036	262172
F1PUB9	4	3	8.2289e-05	0.000521731	1.94404	Control	tobramycin-treated	Tr-type G domain-containing protein OS=Canis lupus familiaris (Dog) (Canis familiaris) OX=9615 GN=EFTUD2 PE=4 SV=3	83016.9	81862.4	92405	87490	100992	91074.7	93158.2	147934	98153.5	46362	42833	42380.6	42082.8	29271.8	43727	63030.9	42952	69761.8	66570	56782.9	42142.4	102440	68517.3	76928.2	18688.3	22241.1	24591.4
E2RES2	14	14	8.24545e-05	0.000521731	2.08945	tobramycin-treated	Control	SERPIN domain-containing protein OS=Canis lupus familiaris (Dog) (Canis familiaris) OX=9615 GN=SERPINC1 PE=3 SV=3	3.64031e+06	3.05933e+06	3.069e+06	2.68398e+06	2.42965e+06	2.43142e+06	2.64612e+06	2.4541e+06	2.63346e+06	3.53368e+06	3.58514e+06	3.41574e+06	4.96786e+06	4.9716e+06	4.84815e+06	6.15733e+06	6.12268e+06	5.997e+06	4.3766e+06	4.53415e+06	4.49985e+06	4.3431e+06	4.05661e+06	3.91399e+06	1.21217e+07	1.20531e+07	1.11722e+07
A0A5F4DDF5	2	2	8.25807e-05	0.000521731	1.57597	tobramycin-treated	Control	Mannose-6-phosphate receptor, cation dependent OS=Canis lupus familiaris (Dog) (Canis familiaris) OX=9615 GN=M6PR PE=4 SV=1	185204	110201	118421	151535	157618	144610	157082	181581	177561	151614	188697	162285	216813	193041	213100	267829	253094	279142	288282	253988	185097	246908	211940	232807	345211	397270	274589
E2RC20	16	14	8.57073e-05	0.000539209	1.27373	tobramycin-treated	Control	Nucleoside diphosphate kinase OS=Canis lupus familiaris (Dog) (Canis familiaris) OX=9615 GN=NME2 PE=3 SV=3	1.93738e+07	1.90086e+07	1.98882e+07	1.90372e+07	1.92056e+07	2.29054e+07	2.39466e+07	1.73882e+07	1.8969e+07	2.39929e+07	2.2239e+07	2.22082e+07	2.56266e+07	2.39574e+07	2.68425e+07	2.61776e+07	2.6602e+07	2.49964e+07	2.474e+07	2.45259e+07	2.62948e+07	2.71613e+07	2.05307e+07	2.00533e+07	3.42734e+07	3.24834e+07	2.51316e+07
A0A5F4CEW2	2	1	8.86896e-05	0.000555123	4.99386	tobramycin-treated	Control	Transcription elongation factor A1 OS=Canis lupus familiaris (Dog) (Canis familiaris) OX=9615 GN=TCEA1 PE=4 SV=1	7933	2106.22	3104.45	3265.53	102.089	0	872.904	39.5061	192.486	8290.62	7218.86	9954.69	11174.2	9841.34	8287.82	15753.2	10273.9	16798.7	6685.03	8496.1	8208.12	10292.7	9451.77	9367.04	8769.86	3074.64	14006.8
L7N049	5	2	8.89783e-05	0.000555123	1.76727	tobramycin-treated	Control	Ig-like domain-containing protein OS=Canis lupus familiaris (Dog) (Canis familiaris) OX=9615 GN=DLA88 PE=3 SV=2	353768	285790	303367	329938	320070	311624	349377	383053	416872	385409	313006	301351	478087	435799	442913	711593	730504	760147	818240	933877	793249	581177	573926	622655	664340	594524	653193
F1PH47	3	3	9.38691e-05	0.000581976	1.22043	Control	tobramycin-treated	Thioredoxin reductase 2 OS=Canis lupus familiaris (Dog) (Canis familiaris) OX=9615 GN=TXNRD2 PE=3 SV=2	280160	362967	328411	414695	427675	396339	375973	429428	410957	343630	314042	319462	312580	282396	292875	295105	338915	327009	281095	314185	278628	282212	323687	301144	314427	328612	365422
Q9TV68	10	9	9.40599e-05	0.000581976	1.35348	Control	tobramycin-treated	Trans-1,2-dihydrobenzene-1,2-diol dehydrogenase OS=Canis lupus familiaris (Dog) (Canis familiaris) OX=9615 GN=DHDH PE=1 SV=1	7.58954e+06	6.87954e+06	7.45289e+06	6.02606e+06	5.97331e+06	5.34645e+06	6.10546e+06	7.10148e+06	6.44764e+06	5.72903e+06	5.89316e+06	6.16269e+06	5.8485e+06	5.1428e+06	5.72741e+06	3.7306e+06	3.64686e+06	3.96757e+06	4.51115e+06	4.46144e+06	4.17257e+06	3.58207e+06	4.05834e+06	4.44375e+06	5.0748e+06	5.39566e+06	5.51982e+06
E2QS21	1	1	9.55616e-05	0.000588677	1.67987	tobramycin-treated	Control	Family with sequence similarity 98 member B OS=Canis lupus familiaris (Dog) (Canis familiaris) OX=9615 GN=FAM98B PE=4 SV=2	11370.2	9860.49	14449.3	8974.4	11575.4	10212.7	11054.6	8335.84	8637.86	16454.6	14327	14550.5	11254	13499.9	13951.4	24815.1	24826.6	24727.5	20676	28315.9	22992.1	15310.3	15145.9	14597.8	16850.2	14729.9	10372.2
A0A5F4C9L1	15	15	9.59292e-05	0.000588677	1.25328	Control	tobramycin-treated	Epoxide hydrolase OS=Canis lupus familiaris (Dog) (Canis familiaris) OX=9615 GN=EPHX1 PE=3 SV=1	6.55156e+06	6.7446e+06	6.68648e+06	6.26066e+06	6.27539e+06	5.77037e+06	5.76897e+06	7.44298e+06	7.3035e+06	5.81732e+06	5.93083e+06	5.73913e+06	6.21841e+06	5.79281e+06	6.04941e+06	4.08217e+06	4.5784e+06	4.42136e+06	4.93938e+06	4.93274e+06	4.82284e+06	4.21598e+06	4.87435e+06	4.76027e+06	4.94757e+06	5.70539e+06	6.01295e+06
F1PBJ8	28	20	9.68802e-05	0.000592086	1.45059	Control	tobramycin-treated	Protein kinase domain-containing protein OS=Canis lupus familiaris (Dog) (Canis familiaris) OX=9615 GN=MAPKAPK5 PE=3 SV=3	7.84815e+07	7.42489e+07	7.05584e+07	6.79655e+07	6.89673e+07	7.28556e+07	7.31402e+07	8.70059e+07	8.52808e+07	6.17105e+07	6.57875e+07	6.78643e+07	6.51762e+07	6.36084e+07	6.24438e+07	3.14501e+07	3.44603e+07	3.31114e+07	5.16886e+07	4.74775e+07	5.35037e+07	3.98493e+07	4.57837e+07	4.42271e+07	5.42201e+07	5.66534e+07	5.64687e+07
E2R516	5	5	9.77246e-05	0.000593579	1.3724	tobramycin-treated	Control	Synaptosomal-associated protein OS=Canis lupus familiaris (Dog) (Canis familiaris) OX=9615 GN=SNAP23 PE=3 SV=1	195981	221900	154951	170154	186914	187377	203019	187384	177718	238342	233805	204694	246575	255484	265931	239308	217978	209956	249976	209748	201658	276366	260161	247377	352032	363536	353161
Q9TQX6	6	6	9.79174e-05	0.000593579	1.45486	tobramycin-treated	Control	Acyl-CoA-binding protein OS=Canis lupus familiaris (Dog) (Canis familiaris) OX=9615 GN=DBI PE=1 SV=2	2.19727e+07	1.71572e+07	1.63008e+07	1.04998e+07	8.90526e+06	1.00162e+07	1.61031e+07	1.31854e+07	1.53425e+07	2.94622e+07	2.57684e+07	2.42284e+07	2.01458e+07	2.18722e+07	2.0074e+07	1.83113e+07	1.54134e+07	1.85926e+07	1.89639e+07	1.78392e+07	1.85013e+07	2.354e+07	2.43119e+07	2.25015e+07	1.93483e+07	1.90038e+07	1.888e+07
F1PHQ0	60	57	9.99637e-05	0.000603541	1.32331	Control	tobramycin-treated	Clathrin heavy chain OS=Canis lupus familiaris (Dog) (Canis familiaris) OX=9615 GN=CLTC PE=3 SV=3	2.80143e+07	2.98264e+07	2.93179e+07	3.31607e+07	3.45704e+07	3.72319e+07	3.09928e+07	3.62891e+07	3.15695e+07	2.59593e+07	2.56345e+07	2.76992e+07	2.47753e+07	2.62475e+07	2.51189e+07	2.22403e+07	2.16657e+07	2.21119e+07	3.25064e+07	2.917e+07	2.9537e+07	1.77957e+07	1.80563e+07	1.74794e+07	2.3712e+07	2.5213e+07	2.48417e+07
A0A5F4CXB8	41	38	0.000102378	0.0006152	1.62493	Control	tobramycin-treated	Uncharacterized protein OS=Canis lupus familiaris (Dog) (Canis familiaris) OX=9615 GN=LOC479822 PE=4 SV=1	1.57287e+08	1.45414e+08	1.48402e+08	1.29041e+08	1.3399e+08	1.61802e+08	1.18793e+08	1.37953e+08	1.312e+08	5.44425e+07	5.82413e+07	6.30615e+07	5.65997e+07	5.68051e+07	5.68852e+07	6.40267e+07	6.79446e+07	6.36778e+07	1.19731e+08	1.13624e+08	1.23451e+08	9.28632e+07	9.04277e+07	9.63108e+07	1.18413e+08	1.28555e+08	1.30553e+08
A0A5F4CM56	1	1	0.000102717	0.0006152	83.7079	tobramycin-treated	Control	SH3 domain-containing protein OS=Canis lupus familiaris (Dog) (Canis familiaris) OX=9615 GN=EPS8 PE=4 SV=1	0	0	0	0	0	106.369	0	0	1174.83	18514.5	12492	15017	8394.66	13525.9	6189.13	2146.23	0	2883.18	0	5249.74	0	3990.56	5087.68	27321	22974	38496.7	32211.1
F1PXL4	1	1	0.000103748	0.000618903	2.44446	tobramycin-treated	Control	Cytochrome P450 family 2 subfamily U member 1 OS=Canis lupus familiaris (Dog) (Canis familiaris) OX=9615 GN=CYP2U1 PE=3 SV=3	28166.4	37906.4	34814.2	63656.7	66072	92180.3	115358	103460	86468.8	203197	306299	219245	278366	187433	225953	199137	147491	174401	116683	114201	200761	196893	147048	112908	102381	96321.6	41923.1
E2RMN6	5	5	0.000104406	0.000620358	2.1048	tobramycin-treated	Control	HABP4_PAI-RBP1 domain-containing protein OS=Canis lupus familiaris (Dog) (Canis familiaris) OX=9615 GN=SERBP1 PE=4 SV=2	99348.3	66776.4	60827.7	32253.1	39437.1	42917.6	55899.4	48301.3	57407.6	67558.5	60468.8	65165	98128.2	96931.8	84238.1	116776	122198	123694	90518.5	69134.7	97847.8	121125	120554	135776	221186	264224	162616
E2R0A7	16	15	0.000106714	0.000631564	1.44797	tobramycin-treated	Control	Glycine-N-acyltransferase OS=Canis lupus familiaris (Dog) (Canis familiaris) OX=9615 GN=GLYAT PE=4 SV=3	1.0229e+07	1.00649e+07	8.87397e+06	5.93825e+06	6.21616e+06	6.22383e+06	8.48644e+06	8.94274e+06	1.04882e+07	1.02187e+07	1.00382e+07	1.08224e+07	1.28259e+07	1.16237e+07	1.37522e+07	1.37745e+07	1.35739e+07	1.4912e+07	1.27721e+07	1.13282e+07	1.3145e+07	1.38665e+07	1.51668e+07	1.43196e+07	8.78771e+06	8.53696e+06	9.07282e+06
F6XEV4	2	2	0.000107863	0.000634907	1.27442	tobramycin-treated	Control	Uncharacterized protein OS=Canis lupus familiaris (Dog) (Canis familiaris) OX=9615 GN=ENSCAFG00000019401 PE=4 SV=2	135260	132435	112520	129762	113090	131237	139437	129170	142892	155300	195504	174957	181347	169807	200717	131386	150241	138862	175677	166238	160203	160352	130186	151487	177870	138958	212351
E2RR58	3	3	0.000108127	0.000634907	1.59003	tobramycin-treated	Control	60S ribosomal protein L12 OS=Canis lupus familiaris (Dog) (Canis familiaris) OX=9615 GN=RPL12 PE=1 SV=1	962354	900572	816760	828198	736138	723952	853292	812612	903378	1.16605e+06	1.25744e+06	1.00397e+06	1.51216e+06	1.49686e+06	1.40222e+06	1.37246e+06	1.65776e+06	1.63554e+06	1.65538e+06	1.45782e+06	1.68527e+06	1.43825e+06	1.49922e+06	1.43621e+06	814171	715066	763120
F1Q406	14	13	0.000113411	0.000663335	1.16735	tobramycin-treated	Control	T-complex protein 1 subunit eta OS=Canis lupus familiaris (Dog) (Canis familiaris) OX=9615 GN=CCT7 PE=3 SV=2	2.87065e+06	2.79879e+06	2.86399e+06	2.89701e+06	3.05166e+06	2.98264e+06	2.44049e+06	2.68596e+06	2.34323e+06	3.13412e+06	3.35921e+06	3.09529e+06	3.82902e+06	3.23132e+06	3.35449e+06	3.03096e+06	3.15141e+06	2.99407e+06	3.48316e+06	3.3745e+06	3.63668e+06	3.165e+06	2.81427e+06	2.83156e+06	3.28203e+06	3.38463e+06	3.06245e+06
F1PKI4	6	5	0.000114016	0.000664278	1.24991	tobramycin-treated	Control	Chloride intracellular channel protein OS=Canis lupus familiaris (Dog) (Canis familiaris) OX=9615 GN=CLIC1 PE=3 SV=2	1.91514e+06	1.89906e+06	1.84601e+06	1.8594e+06	1.70311e+06	1.82539e+06	1.94105e+06	1.88239e+06	1.92333e+06	1.96164e+06	1.94246e+06	1.78928e+06	2.36683e+06	2.17229e+06	2.13788e+06	2.04903e+06	2.26454e+06	2.22582e+06	2.23974e+06	2.54317e+06	2.57969e+06	2.37103e+06	2.3507e+06	2.36326e+06	2.73827e+06	2.91285e+06	2.97559e+06
A0A5F4DEP7	29	25	0.000114706	0.000665707	1.26797	Control	tobramycin-treated	Transket_pyr domain-containing protein OS=Canis lupus familiaris (Dog) (Canis familiaris) OX=9615 GN=OGDH PE=4 SV=1	9.97013e+06	1.04731e+07	1.01516e+07	1.19981e+07	1.15703e+07	1.32164e+07	1.62311e+07	1.55147e+07	1.44518e+07	9.26826e+06	9.92379e+06	1.13869e+07	9.45874e+06	1.03098e+07	1.03188e+07	1.04728e+07	1.10778e+07	1.0368e+07	1.00953e+07	8.45086e+06	9.87469e+06	1.03498e+07	9.73628e+06	1.00651e+07	9.31293e+06	9.80919e+06	8.86893e+06
E2RMW8	1	1	0.00011973	0.000692181	1.51953	Control	tobramycin-treated	Fibrinogen C-terminal domain-containing protein OS=Canis lupus familiaris (Dog) (Canis familiaris) OX=9615 GN=ANGPT4 PE=4 SV=2	6.31644e+06	7.07568e+06	5.96757e+06	6.10856e+06	6.71105e+06	5.22956e+06	5.96608e+06	5.03063e+06	5.63381e+06	5.34731e+06	5.41604e+06	4.95049e+06	5.05705e+06	4.57204e+06	4.91084e+06	2.33213e+06	2.56576e+06	2.28909e+06	4.52624e+06	3.22526e+06	3.46948e+06	3.12693e+06	3.19159e+06	3.21524e+06	4.6631e+06	3.94328e+06	4.32471e+06
F1PGB6	11	11	0.000120522	0.000694079	1.3296	tobramycin-treated	Control	Interleukin enhancer binding factor 3 OS=Canis lupus familiaris (Dog) (Canis familiaris) OX=9615 GN=ILF3 PE=4 SV=3	567595	601186	574682	467872	457045	399665	541321	447730	432641	574208	560029	565170	634834	611834	617478	778529	822779	911410	656141	620073	594494	712498	759953	758801	675535	579235	506081
E2QSF4	28	7	0.000122416	0.000702283	1.45013	tobramycin-treated	Control	Tubulin beta chain OS=Canis lupus familiaris (Dog) (Canis familiaris) OX=9615 GN=TUBB PE=3 SV=1	3.45946e+06	3.40632e+06	2.90264e+06	3.15491e+06	2.88422e+06	3.49092e+06	3.91234e+06	4.00695e+06	3.96765e+06	3.16863e+06	3.58532e+06	3.47951e+06	4.61883e+06	4.72978e+06	4.32932e+06	6.54312e+06	6.85295e+06	6.55424e+06	5.65381e+06	4.77886e+06	6.18267e+06	5.35614e+06	4.90825e+06	5.32626e+06	4.90046e+06	4.59614e+06	4.88179e+06
J9NU66	1	1	0.000123796	0.000707492	1.3214	Control	tobramycin-treated	LMWPc domain-containing protein OS=Canis lupus familiaris (Dog) (Canis familiaris) OX=9615 GN=ACP1 PE=4 SV=2	892862	871732	896307	885370	958092	693719	833524	708486	706142	796257	819762	685855	708288	661439	694878	498911	522420	580146	740721	595619	597067	592963	683901	573591	483710	463654	571040
E2RJM9	4	2	0.000135501	0.000771442	2.864	tobramycin-treated	Control	Plasmalemma vesicle associated protein OS=Canis lupus familiaris (Dog) (Canis familiaris) OX=9615 GN=PLVAP PE=4 SV=3	63280.6	21153.3	50242.9	34751.7	17854.8	28454.3	19871.9	17997.1	10649.8	63072.8	61362.8	53496.3	61813.7	74534.8	41885.5	131181	179877	147402	29145.6	48850.4	55245.6	133679	43532.3	40330.9	172796	129024	46428.8
A0A5F4BYQ0	7	1	0.00013617	0.000772315	1.31649	tobramycin-treated	Control	Chaperonin containing TCP1 subunit 6B OS=Canis lupus familiaris (Dog) (Canis familiaris) OX=9615 GN=CCT6B PE=3 SV=1	483369	536939	396448	518649	433945	547133	508462	429128	402227	527889	628534	607891	649291	749661	748786	462149	597983	557993	589443	606497	603094	510018	589170	500113	802257	743025	732942
J9PAQ5	1	1	0.000137435	0.000773781	3.05201	tobramycin-treated	Control	Protein S100 OS=Canis lupus familiaris (Dog) (Canis familiaris) OX=9615 GN=S100A12 PE=3 SV=1	6123.74	12976.3	7981.87	6816.07	11752.4	1602.97	16955.6	17546.2	23740.1	19860	25189	39718.8	68820.9	53430.8	42188.1	25359.1	15985.5	29358.6	14638.7	12108.1	34098.2	53288.6	21668	22489.6	52171.5	23584	89986.6
F6XIK8	11	8	0.000137462	0.000773781	1.36016	tobramycin-treated	Control	Synaptotagmin binding cytoplasmic RNA interacting protein OS=Canis lupus familiaris (Dog) (Canis familiaris) OX=9615 GN=SYNCRIP PE=4 SV=1	1.25113e+06	1.25729e+06	1.11481e+06	1.25865e+06	1.33244e+06	1.68513e+06	1.83037e+06	1.70022e+06	1.78273e+06	1.40435e+06	1.56312e+06	1.73735e+06	1.70593e+06	1.83617e+06	2.10297e+06	2.62283e+06	1.86533e+06	2.33313e+06	1.9281e+06	1.85606e+06	2.15272e+06	2.21669e+06	2.11546e+06	2.31013e+06	2.43324e+06	1.95793e+06	1.80145e+06
Q4LAL9	9	9	0.000140313	0.000786452	1.48791	Control	tobramycin-treated	Cathepsin D OS=Canis lupus familiaris (Dog) (Canis familiaris) OX=9615 GN=CTSD PE=2 SV=1	8.61602e+06	7.46541e+06	7.45761e+06	1.12165e+07	1.01023e+07	9.01855e+06	8.39715e+06	9.55915e+06	9.79974e+06	5.26651e+06	5.05073e+06	5.30304e+06	4.95646e+06	4.62576e+06	4.97777e+06	7.76968e+06	8.20552e+06	8.44691e+06	4.61538e+06	4.39667e+06	5.14679e+06	7.9324e+06	9.38486e+06	8.61843e+06	4.65609e+06	4.95438e+06	5.42033e+06
E2RSP4	5	5	0.000140764	0.000786452	1.23625	tobramycin-treated	Control	Lysine--tRNA ligase OS=Canis lupus familiaris (Dog) (Canis familiaris) OX=9615 GN=KARS1 PE=3 SV=1	406894	400614	361381	389440	397937	337551	377115	402997	371424	461604	449284	376963	555553	487952	566527	441053	465520	455050	597671	544971	520749	432849	450392	398593	462331	465010	386544
F1PFD0	6	5	0.000141541	0.000787266	1.90508	tobramycin-treated	Control	Sorting nexin OS=Canis lupus familiaris (Dog) (Canis familiaris) OX=9615 GN=SNX6 PE=3 SV=3	59237.7	49498.8	73667.4	89249.3	92785.1	129572	108990	81206.9	73100.6	85506.8	87462	90556.7	121489	131718	128660	212595	214438	201257	130351	162175	185079	177308	120867	112122	260013	248899	214970
A0A5F4C9N4	1	1	0.000141961	0.000787266	1.23792	tobramycin-treated	Control	SH3 domain-containing protein OS=Canis lupus familiaris (Dog) (Canis familiaris) OX=9615 GN=CTTN PE=4 SV=1	366749	377063	346409	386727	421072	438392	401417	489408	467837	437100	593984	548557	587727	557594	529592	564004	485137	443823	496731	485585	468476	492593	564911	583040	414793	465658	429127
E2R835	4	3	0.000150638	0.000832305	2.9127	Control	tobramycin-treated	Family with sequence similarity 151 member A OS=Canis lupus familiaris (Dog) (Canis familiaris) OX=9615 GN=FAM151A PE=4 SV=2	392901	366391	333079	81841.6	82457	114311	173481	150667	176848	136652	127587	170162	63063.2	23814.6	55651.1	48407.8	53642.6	37531	75244.5	63991.1	68477.2	40224.4	30302.4	34899.2	133218	89616.2	32906
J9P6E1	2	2	0.000151601	0.000834542	2.12019	tobramycin-treated	Control	Phosphatidylinositol transfer protein beta OS=Canis lupus familiaris (Dog) (Canis familiaris) OX=9615 GN=PITPNB PE=4 SV=2	45247.6	41568.3	39840.3	36350.5	33220.8	22069.1	26365.2	29603.3	24597.2	89046.4	75865.1	58687.8	100553	76390.1	72081	79145.5	87624	85863.8	101035	94568.2	96467.3	50514	47644.3	62419.1	32148.1	34519.5	22715.8
A0A5F4D8P8	24	23	0.000153834	0.000843736	1.15805	Control	tobramycin-treated	Isocitrate dehydrogenase [NADP] OS=Canis lupus familiaris (Dog) (Canis familiaris) OX=9615 GN=IDH2 PE=3 SV=1	3.73677e+07	3.57781e+07	3.32995e+07	3.69802e+07	3.81186e+07	3.50633e+07	3.42797e+07	3.69634e+07	3.809e+07	2.81781e+07	2.88672e+07	2.92197e+07	3.18135e+07	3.25459e+07	3.33771e+07	3.47413e+07	3.53738e+07	3.6475e+07	2.9058e+07	2.73078e+07	2.7174e+07	3.10185e+07	3.32142e+07	3.393e+07	2.89646e+07	2.82665e+07	3.33877e+07
F1P9I9	3	3	0.000154933	0.000846138	1.90613	tobramycin-treated	Control	Carboxypeptidase OS=Canis lupus familiaris (Dog) (Canis familiaris) OX=9615 GN=CTSA PE=3 SV=2	103402	91225.5	95095.7	141069	126508	94722.5	56057.2	78555	84254.2	179285	195990	213978	204135	216915	214964	116211	96951.8	114325	245010	201877	253487	101256	95672.3	121994	231530	260247	256234
A0A5F4C3Q7	5	5	0.000155402	0.000846138	1.32451	tobramycin-treated	Control	WD_REPEATS_REGION domain-containing protein OS=Canis lupus familiaris (Dog) (Canis familiaris) OX=9615 GN=STRAP PE=4 SV=1	235836	210074	259920	243149	244276	277422	328067	377498	315947	259364	334259	319283	395040	354106	408793	356416	392183	376915	351236	462203	444971	392086	291639	329485	345719	405736	382434
F1PSM6	1	1	0.000156941	0.000851419	1.33357	tobramycin-treated	Control	Acyl-CoA-binding domain-containing protein 5 OS=Canis lupus familiaris (Dog) (Canis familiaris) OX=9615 GN=ACBD5 PE=4 SV=3	35469	27467.5	28685.6	32325.4	27906.4	28216.2	23048.1	19423.8	33786.6	44571.4	48203.5	36769.3	37401.6	43710.1	42080.5	32791.8	31968.8	39993	41026.1	45268	41291.4	35221.8	34457.1	27719.8	33602.1	33407.6	34177.8
F6UNU8	11	9	0.000158629	0.00085747	2.0999	Control	tobramycin-treated	Calbindin 1 OS=Canis lupus familiaris (Dog) (Canis familiaris) OX=9615 GN=CALB1 PE=4 SV=1	1.06464e+07	1.13912e+07	9.75017e+06	8.35158e+06	8.14831e+06	8.70855e+06	4.14759e+06	3.97381e+06	4.21349e+06	5.12915e+06	4.89692e+06	5.68416e+06	3.46025e+06	4.00194e+06	3.95931e+06	3.57715e+06	3.25999e+06	3.57584e+06	4.16201e+06	3.81858e+06	2.99797e+06	1.75142e+06	1.47852e+06	1.58232e+06	3.9427e+06	4.20982e+06	4.54465e+06
E2QZN3	3	2	0.000159728	0.000860306	1.73364	tobramycin-treated	Control	Eukaryotic translation initiation factor 2B subunit beta OS=Canis lupus familiaris (Dog) (Canis familiaris) OX=9615 GN=EIF2B2 PE=3 SV=2	116881	133932	129330	155530	128361	141926	243452	173230	198096	172003	167218	175068	167350	198501	219933	364792	432446	409928	208469	265540	277504	345624	284545	274251	308767	357079	297090
J9P3R8	1	1	0.000161264	0.000865464	1.24249	Control	tobramycin-treated	IRG-type G domain-containing protein OS=Canis lupus familiaris (Dog) (Canis familiaris) OX=9615 GN=IRGQ PE=4 SV=1	4.0505e+06	3.44756e+06	4.08649e+06	3.45213e+06	3.28229e+06	3.05099e+06	3.33686e+06	3.8234e+06	3.28511e+06	3.10844e+06	2.96176e+06	3.05419e+06	3.22196e+06	2.88826e+06	3.42824e+06	3.28499e+06	2.63476e+06	2.34593e+06	3.40133e+06	2.36946e+06	2.67609e+06	2.56173e+06	2.32222e+06	2.33694e+06	2.87208e+06	2.88133e+06	2.8623e+06
A0A5F4CN78	5	4	0.000166394	0.000889806	1.52521	Control	tobramycin-treated	VWFA domain-containing protein OS=Canis lupus familiaris (Dog) (Canis familiaris) OX=9615 GN=ITGA1 PE=3 SV=1	346144	380274	346005	376917	354653	294655	320783	459094	399520	238298	243417	294338	206990	343732	290355	161305	140265	192266	288298	285839	303124	199364	297434	316912	146012	156079	194453
E2RHC1	1	1	0.000168462	0.000897658	10.1756	tobramycin-treated	Control	RRM domain-containing protein OS=Canis lupus familiaris (Dog) (Canis familiaris) OX=9615 GN=CPSF7 PE=4 SV=1	1484.77	800.71	0	2185.21	3211.88	3593.23	1092.29	0	3820.94	10160.7	20234.1	14578	19641.9	13128.1	20187.9	27093	37153.3	28418	2110.42	10539.8	5239.43	20490.9	23722.5	23617.9	16253.8	13715.9	23181.1
F6PLC4	4	1	0.000171466	0.000910426	2.30704	tobramycin-treated	Control	Ig-like domain-containing protein OS=Canis lupus familiaris (Dog) (Canis familiaris) OX=9615 GN=DLA-64 PE=3 SV=1	31486.4	32117.5	35863.8	88879.5	87871.7	81928	72793	78142.9	76113.3	99041.3	84754.9	94114.9	91864	101828	115163	185284	158219	217926	250097	337041	230652	79243.6	81392.2	86843.9	191626	120158	174898
J9NV00	1	1	0.000173772	0.000919409	15.6812	tobramycin-treated	Control	RAS protein activator like 1 OS=Canis lupus familiaris (Dog) (Canis familiaris) OX=9615 GN=RASAL1 PE=4 SV=1	181.478	826.706	1158.8	471.456	327.169	36.7568	312.455	157.931	325.946	7992.16	8605.68	6784.63	4889.03	8268.07	6635.79	681.969	766.636	342.352	7504.39	4338.23	5878.22	415.717	406.264	382.81	16570.5	18756.4	19917.6
A0A5F4CDL8	15	15	0.000174675	0.000920935	1.6577	Control	tobramycin-treated	Alanine--glyoxylate aminotransferase 2 OS=Canis lupus familiaris (Dog) (Canis familiaris) OX=9615 GN=AGXT2 PE=3 SV=1	4.91057e+06	4.12219e+06	4.74049e+06	4.09076e+06	4.40804e+06	4.74958e+06	3.23977e+06	3.00603e+06	2.95497e+06	3.43712e+06	3.38694e+06	3.8751e+06	3.1291e+06	2.97397e+06	3.10482e+06	1.08758e+06	1.65373e+06	1.38129e+06	2.60457e+06	2.54576e+06	2.34661e+06	1.90584e+06	1.89516e+06	1.92097e+06	2.24563e+06	2.13675e+06	2.07092e+06
E2RLK5	1	1	0.000176886	0.000929318	2.04874	Control	tobramycin-treated	MFS domain-containing protein OS=Canis lupus familiaris (Dog) (Canis familiaris) OX=9615 GN=SLC22A12 PE=4 SV=1	53806.9	57755.5	51704.2	80049.9	79573.2	82788.8	50486.6	84850.8	58191	54833.2	68675.2	75333.6	36002.2	17641.2	28536.8	17151.8	20281.4	15302.9	44220.9	53037.2	43799.8	17698.2	19393.2	15175.5	18504.2	19243.9	20120
A0A5F4C4W5	3	2	0.000184249	0.000964619	1.32583	tobramycin-treated	Control	Heterogeneous nuclear ribonucleoprotein D like OS=Canis lupus familiaris (Dog) (Canis familiaris) OX=9615 GN=HNRNPDL PE=4 SV=1	235891	255459	303688	179798	201832	178736	236882	218354	217616	237481	218735	274863	306760	321274	274288	300867	269653	340774	250093	277397	271118	368124	386046	342919	298421	354038	285378
A0A5S6CU51	1	1	0.000187204	0.000972129	1.93954	Control	tobramycin-treated	Ammonium transporter Rh type C OS=Canis lupus familiaris (Dog) (Canis familiaris) OX=9615 GN=RHCG PE=4 SV=1	813793	987602	1.36579e+06	1.02267e+06	1.01514e+06	775861	500151	552633	441809	757546	802206	750459	425413	484414	456724	337515	333053	332520	389616	351899	378233	210782	347137	506519	244622	294112	305687
A0A5F4C0D3	2	2	0.000187406	0.000972129	1.22664	tobramycin-treated	Control	SGNH_hydro domain-containing protein OS=Canis lupus familiaris (Dog) (Canis familiaris) OX=9615 GN=PAFAH1B2 PE=4 SV=1	314299	347358	301678	351315	273731	296934	326419	280526	389063	376761	406462	333430	382291	406294	356346	448984	388797	467794	366236	350606	308158	399781	377230	431200	458892	364892	444521
E2RH47	13	13	0.000187631	0.000972129	1.24527	tobramycin-treated	Control	40S ribosomal protein S3 OS=Canis lupus familiaris (Dog) (Canis familiaris) OX=9615 GN=RPS3 PE=1 SV=1	3.60969e+06	3.52069e+06	3.63337e+06	3.41851e+06	3.30081e+06	3.66529e+06	4.07617e+06	4.01589e+06	3.87685e+06	3.52879e+06	3.81455e+06	3.64629e+06	4.36878e+06	4.29643e+06	4.25316e+06	5.28952e+06	5.20428e+06	5.29789e+06	5.07526e+06	5.12488e+06	5.5513e+06	4.80424e+06	4.3647e+06	4.23606e+06	4.99438e+06	4.562e+06	4.06712e+06
E2RF98	2	2	0.000189812	0.000980037	1.61374	tobramycin-treated	Control	CRK like proto-oncogene, adaptor protein OS=Canis lupus familiaris (Dog) (Canis familiaris) OX=9615 GN=CRKL PE=4 SV=2	85199.6	101358	83490.1	91290.2	146652	183748	166843	197728	267777	138897	184510	244495	297355	292088	336678	289060	244916	234256	191673	180444	254919	216503	263186	240984	180369	251056	232082
A0A5F4DCX5	1	1	0.000196158	0.00100932	1.79096	tobramycin-treated	Control	Reverse transcriptase domain-containing protein OS=Canis lupus familiaris (Dog) (Canis familiaris) OX=9615 GN=ENSCAFG00000041374 PE=4 SV=1	22627.9	20560.8	28189.9	13083.7	17730.8	21675.1	23242.1	16282.1	16152.9	26051.7	32355.5	18336.4	31396.1	29487.5	24220.2	56697.1	68083.3	53865.2	39437.2	37052	43582.2	38149.6	28388.6	32685.3	33840.9	28578.2	20911.9
E2RNN6	1	1	0.000208504	0.00106917	1.42094	tobramycin-treated	Control	Myomesin 1 OS=Canis lupus familiaris (Dog) (Canis familiaris) OX=9615 GN=MYOM1 PE=4 SV=3	23609.3	35739.8	20016.4	29417.5	24211.5	23533	33168.5	30567.9	28332.1	34660	51239.3	31529.4	56203.9	38931.4	40959.2	52470.8	40839	44696.1	34676.2	36705.8	37435.2	33623.6	26544.3	32920.4	29787.2	44148.9	39107.3
L7N0G4	20	3	0.000210432	0.00107537	2.04604	tobramycin-treated	Control	Tubulin alpha chain OS=Canis lupus familiaris (Dog) (Canis familiaris) OX=9615 GN=LOC610636 PE=3 SV=2	4.56777e+06	3.25019e+06	2.92468e+06	2.83499e+06	3.8729e+06	4.36999e+06	5.42846e+06	5.47082e+06	4.55564e+06	2.98327e+06	3.86043e+06	4.69967e+06	6.03798e+06	6.64615e+06	8.22657e+06	1.54616e+07	1.15795e+07	1.3035e+07	9.13521e+06	8.27319e+06	1.237e+07	9.61822e+06	7.13682e+06	6.92108e+06	9.81137e+06	9.17695e+06	7.56057e+06
J9NT20	4	4	0.00021153	0.00107731	1.67049	tobramycin-treated	Control	Obg-like ATPase 1 OS=Canis lupus familiaris (Dog) (Canis familiaris) OX=9615 GN=OLA1 PE=3 SV=2	408017	355745	535472	527590	520554	615273	544021	496956	449997	496205	615070	697065	553056	582689	659390	1.39019e+06	1.30874e+06	1.08568e+06	823544	735117	1.21616e+06	1.02558e+06	814114	847326	793433	611506	624634
F6X725	6	6	0.000216801	0.00110041	1.50564	tobramycin-treated	Control	ATP binding cassette subfamily E member 1 OS=Canis lupus familiaris (Dog) (Canis familiaris) OX=9615 GN=ABCE1 PE=4 SV=2	127158	133375	111613	121600	135383	154268	150237	159913	156085	146265	162270	154910	169696	169339	152227	240682	254169	310970	263267	306509	280619	190473	189899	213845	159371	217271	181209
A0A5F4DIM9	1	1	0.000225027	0.00113525	1.54581	tobramycin-treated	Control	NTP_transferase domain-containing protein OS=Canis lupus familiaris (Dog) (Canis familiaris) OX=9615 GN=GMPPA PE=4 SV=1	12890.5	18084.3	19042.4	8041.71	11301.2	17426.3	23597.5	20907.1	24045.4	23231.5	33280.9	20204.1	28214.6	27401.9	22186.1	31311.5	39603.1	33405.8	25136.8	28539.6	21341.1	29555.2	27578.7	26971	22560.1	17762.8	21956.4
E2R9I1	2	1	0.000225181	0.00113525	1.76305	tobramycin-treated	Control	Polyadenylate-binding protein OS=Canis lupus familiaris (Dog) (Canis familiaris) OX=9615 GN=PABPC4 PE=3 SV=2	33277.1	19283.8	25894.5	22779.7	21373.7	12042.8	29955.6	25917.8	30811.5	48982.7	28628.8	44135.2	35462	35256.8	37620.2	27699.8	72839.1	52915.7	59523.3	41132.5	56536.7	46540.2	57204.4	54434.3	28781.7	24265.8	28496.6
A0A5F4CTY9	1	1	0.00023678	0.00118972	1.69147	Control	tobramycin-treated	Zinc ribbon domain containing 2 OS=Canis lupus familiaris (Dog) (Canis familiaris) OX=9615 GN=ZNRD2 PE=4 SV=1	173082	131568	140580	274652	241666	226403	212302	187093	214356	110831	111999	103487	77937.2	72885	80040.1	121339	160479	172195	75632.7	72041.7	67130.6	119812	130294	123176	159089	175385	196585
A0A5F4DF90	2	2	0.000241795	0.00121086	3.23692	tobramycin-treated	Control	Non-specific serine/threonine protein kinase OS=Canis lupus familiaris (Dog) (Canis familiaris) OX=9615 GN=PAK2 PE=4 SV=1	101675	48359.1	43358.9	8222.03	3331.52	1054.85	43238.2	65074.7	39920.4	53018.3	39070.4	31696.9	155314	99027.6	105360	165009	187294	179786	115352	133060	118230	174510	191890	151803	92846.9	163051	136941
A0A5F4CP15	1	1	0.000243591	0.00121578	2.09649	Control	tobramycin-treated	Multidrug and toxin extrusion protein OS=Canis lupus familiaris (Dog) (Canis familiaris) OX=9615 GN=SLC47A2 PE=3 SV=1	378834	296066	351088	459852	485843	318484	151430	205130	177330	225514	191580	279086	153461	134518	168805	65060.8	98876	61457.2	203976	207116	190492	76887.5	105684	91025	130528	143721	166295
E2RGT2	1	1	0.000244553	0.00121653	1.76229	tobramycin-treated	Control	Calcium load-activated calcium channel OS=Canis lupus familiaris (Dog) (Canis familiaris) OX=9615 GN=TMCO1 PE=3 SV=2	40492.8	101217	43918	60784.1	63546.1	87594.3	92484.2	102610	142522	89713.7	147694	114597	187197	176415	172090	155656	143870	146777	212069	112933	174897	194969	119997	127934	67538.4	91534.3	155272
F6Y7G5	4	4	0.000250217	0.00123131	1.60867	Control	tobramycin-treated	Cytochrome P450 family 2 subfamily J member 2 OS=Canis lupus familiaris (Dog) (Canis familiaris) OX=9615 GN=CYP2J2 PE=3 SV=1	511803	535671	472793	593583	527609	540483	378328	494695	436510	376890	354682	390449	317029	329306	355278	179746	171811	200228	573494	485215	439441	204289	256717	241475	204780	226894	276376
A0A5F4DCB8	1	1	0.000250427	0.00123131	1.48334	Control	tobramycin-treated	RasGEF domain family member 1B OS=Canis lupus familiaris (Dog) (Canis familiaris) OX=9615 GN=RASGEF1B PE=4 SV=1	577419	406909	482266	397677	416136	348668	326524	386790	369444	241974	232704	253758	209005	197538	214424	454623	278852	403215	273263	370910	322109	247203	336014	292870	257540	157767	260935
A0A5F4DDP8	15	11	0.000250925	0.00123131	1.88921	tobramycin-treated	Control	Lymphocyte cytosolic protein 1 OS=Canis lupus familiaris (Dog) (Canis familiaris) OX=9615 GN=LCP1 PE=4 SV=1	611035	657753	619115	646533	580758	664425	767863	850849	727276	736976	689385	729648	828171	787965	790301	1.25558e+06	1.43827e+06	1.49033e+06	1.24735e+06	1.26478e+06	1.25288e+06	1.26833e+06	1.3481e+06	1.29202e+06	2.44976e+06	2.19501e+06	2.08022e+06
E2QSJ2	2	2	0.000251612	0.00123131	2.00042	tobramycin-treated	Control	DUF89 domain-containing protein OS=Canis lupus familiaris (Dog) (Canis familiaris) OX=9615 GN=ARMT1 PE=4 SV=1	15708.5	10096.8	12774.7	17214.5	7943	18521.2	21098.2	6040.26	11241.1	31801.4	36827.3	29051.2	25122.1	39116.3	10279.2	20835.4	11028.7	27247.4	32984.6	27147.4	35090.3	18842.8	30426.6	41542.1	26867.4	20709.4	17735.7
A0A5F4D3N7	1	1	0.000251643	0.00123131	1.27934	Control	tobramycin-treated	Acid phosphatase 6, lysophosphatidic OS=Canis lupus familiaris (Dog) (Canis familiaris) OX=9615 GN=ACP6 PE=3 SV=1	71351.2	64077.3	76089.3	69031.5	65654.4	51870.4	55910.1	44443.6	58033.1	63550.9	54662.5	40458.3	47125.8	41476.2	45172.7	47250	56265.5	53352.5	49503.3	45438.3	46078.6	40560	45469.4	53573.6	49294.9	43893.7	46795
A0A5F4BNQ5	1	1	0.000252457	0.00123131	1.66423	tobramycin-treated	Control	PH domain-containing protein OS=Canis lupus familiaris (Dog) (Canis familiaris) OX=9615 GN=SWAP70 PE=4 SV=1	8593.67	10306.1	19070	10534.4	14028.5	14878.6	16408.3	13937.1	13041	14249.6	16492.4	12822	17033.3	17222.6	19192.5	23888.8	44717	20511	22439.5	21769.8	20573.3	20777.6	22091.1	23475.1	34554.2	28937.8	21321
F6V0D8	19	18	0.000254931	0.00123799	1.17525	tobramycin-treated	Control	Chaperonin containing TCP1 subunit 2 OS=Canis lupus familiaris (Dog) (Canis familiaris) OX=9615 GN=CCT2 PE=3 SV=2	4.58295e+06	4.2411e+06	4.0964e+06	4.81951e+06	4.66284e+06	4.81809e+06	4.09073e+06	4.63184e+06	4.24723e+06	4.40361e+06	4.87738e+06	5.68343e+06	5.61404e+06	5.37311e+06	6.20141e+06	4.51498e+06	4.80119e+06	4.59291e+06	5.60822e+06	5.20483e+06	6.26424e+06	4.72847e+06	5.31675e+06	5.32531e+06	5.4179e+06	5.14841e+06	5.39207e+06
J9P746	22	21	0.000255482	0.00123799	1.2612	Control	tobramycin-treated	Sterol carrier protein 2 OS=Canis lupus familiaris (Dog) (Canis familiaris) OX=9615 GN=SCP2 PE=3 SV=1	3.33389e+07	2.91999e+07	3.22014e+07	3.34612e+07	2.96124e+07	2.79979e+07	2.36202e+07	2.09482e+07	2.25283e+07	2.59208e+07	2.3638e+07	2.22868e+07	2.25938e+07	2.09168e+07	2.23126e+07	1.91994e+07	1.84634e+07	1.90514e+07	2.5658e+07	2.45857e+07	2.54707e+07	2.06669e+07	2.20932e+07	2.21473e+07	2.23958e+07	2.21618e+07	2.14968e+07
J9NRP8	3	3	0.000259452	0.00125317	1.33338	tobramycin-treated	Control	Twinfilin actin binding protein 1 OS=Canis lupus familiaris (Dog) (Canis familiaris) OX=9615 GN=TWF1 PE=4 SV=2	463284	517998	440855	408595	377039	546047	624964	894158	864363	676751	672638	946078	696445	788561	745059	765373	714493	774791	804753	718149	747608	688042	828813	835251	773741	722720	800643
E2RBF7	10	10	0.000262873	0.00126444	2.40144	Control	tobramycin-treated	Acyl-CoA synthetase medium chain family member 5 OS=Canis lupus familiaris (Dog) (Canis familiaris) OX=9615 GN=ACSM5 PE=4 SV=2	1.03775e+06	1.02475e+06	957798	1.77045e+06	1.65596e+06	1.74904e+06	509888	483465	516663	275959	313040	275297	276388	228011	239606	279667	319144	243663	632736	474332	644800	318439	415339	335944	915059	1.05194e+06	843902
E2QWU0	3	3	0.000263474	0.00126444	1.14904	tobramycin-treated	Control	Actin-related protein 2/3 complex subunit 4 OS=Canis lupus familiaris (Dog) (Canis familiaris) OX=9615 GN=ARPC4 PE=3 SV=3	1.298e+06	1.172e+06	1.3068e+06	1.29466e+06	1.27324e+06	1.0832e+06	1.27376e+06	1.23649e+06	1.40973e+06	1.39416e+06	1.52123e+06	1.29049e+06	1.58681e+06	1.46377e+06	1.4402e+06	1.33155e+06	1.4548e+06	1.42864e+06	1.44461e+06	1.39235e+06	1.33104e+06	1.2284e+06	1.50581e+06	1.4011e+06	1.58148e+06	1.55765e+06	1.72418e+06
E2RKS8	6	6	0.000277663	0.00132828	1.34239	tobramycin-treated	Control	PHB domain-containing protein OS=Canis lupus familiaris (Dog) (Canis familiaris) OX=9615 GN=STOML2 PE=4 SV=1	501203	517380	414319	502502	454736	533031	406174	524063	544217	426270	510420	599567	678856	628342	654960	1.01419e+06	624699	595811	668055	563490	665901	733313	827533	728128	645527	567950	673660
E2RFW2	1	1	0.000279099	0.0013309	34.1559	Control	tobramycin-treated	VWFA domain-containing protein OS=Canis lupus familiaris (Dog) (Canis familiaris) OX=9615 GN=CACHD1 PE=4 SV=3	0	1352.72	1235.32	11810.6	12159.1	5598.49	7312.99	22378.2	21832	1212.53	982.241	1053.89	0	0	0	0	0	0	0	415.313	0	731.646	504.229	0	0	0	0
E2R117	1	1	0.000288005	0.00136901	1.41524	Control	tobramycin-treated	Translocase of inner mitochondrial membrane 21 OS=Canis lupus familiaris (Dog) (Canis familiaris) OX=9615 GN=TIMM21 PE=4 SV=2	115151	85926	112032	82370	118474	97651.7	90927.1	85450	71526.3	76170.3	56931.7	65959.6	49897.8	54356.8	61279.6	86610.8	76601.9	80352.5	77997.8	80787.8	74818	53597.5	97727.3	67565	41831.1	56124.5	56034.1
E2RKS4	3	2	0.000290048	0.00137282	2.62233	tobramycin-treated	Control	RRM domain-containing protein OS=Canis lupus familiaris (Dog) (Canis familiaris) OX=9615 GN=EIF4B PE=4 SV=2	44794.1	29518	54728.8	12913.6	13393	23322.8	70874.1	41728.1	38443.8	31420.4	32464.4	90801.3	33187.5	54833	89876.1	157566	92553.5	135818	94967.7	75593.6	125363	96507.2	123908	114640	184337	147594	47819.4
E2RE39	17	15	0.000290641	0.00137282	1.18648	Control	tobramycin-treated	Adenylate kinase 2, mitochondrial OS=Canis lupus familiaris (Dog) (Canis familiaris) OX=9615 GN=AK2 PE=3 SV=3	1.70461e+07	1.49601e+07	1.53341e+07	1.43527e+07	1.46056e+07	1.37369e+07	1.21005e+07	1.10589e+07	1.20105e+07	1.14489e+07	1.16413e+07	1.16773e+07	1.28478e+07	1.26198e+07	1.30815e+07	1.00188e+07	1.1141e+07	1.13185e+07	1.12232e+07	1.17664e+07	1.12508e+07	1.1681e+07	1.27808e+07	1.26485e+07	1.15993e+07	1.09707e+07	1.13383e+07
A0A5F4CJU5	1	1	0.000303022	0.0014268	1.37574	tobramycin-treated	Control	Protein tyrosine phosphatase receptor type C OS=Canis lupus familiaris (Dog) (Canis familiaris) OX=9615 GN=PTPRC PE=4 SV=1	1.41121e+06	1.2598e+06	1.30613e+06	1.32794e+06	991421	768414	964431	869156	1.37224e+06	1.74359e+06	1.64629e+06	1.28755e+06	1.31984e+06	1.44375e+06	1.46594e+06	1.39073e+06	1.27063e+06	1.41887e+06	1.94418e+06	1.50261e+06	2.06131e+06	1.37573e+06	1.65358e+06	1.221e+06	1.45146e+06	2.0442e+06	2.01838e+06
J9P923	5	4	0.000306462	0.00143847	1.77801	Control	tobramycin-treated	Caveolae associated protein 1 OS=Canis lupus familiaris (Dog) (Canis familiaris) OX=9615 GN=CAVIN1 PE=4 SV=1	197562	180498	123196	123331	71561.9	116239	211790	178269	122999	100193	83757.8	119441	63274.8	101029	98213.1	83492.8	69898	59421.1	32921.1	72080.6	45830.1	93580	71894.9	91099.7	117154	104613	83038.3
E2QWK3	4	4	0.000309026	0.00144597	1.53606	tobramycin-treated	Control	Dehydrogenase/reductase 7 OS=Canis lupus familiaris (Dog) (Canis familiaris) OX=9615 GN=DHRS7 PE=3 SV=2	637384	629281	648774	517458	558757	515462	565901	603943	617156	598706	586463	592727	735789	717837	807911	1.39715e+06	1.34901e+06	1.2493e+06	931518	967859	961960	1.02584e+06	1.09959e+06	1.01843e+06	811767	690830	721443
E2RL92	11	11	0.000310199	0.00144694	1.54202	tobramycin-treated	Control	Uncharacterized protein OS=Canis lupus familiaris (Dog) (Canis familiaris) OX=9615 GN=MATR3 PE=4 SV=2	1.28668e+06	967279	980231	817395	778597	764828	930933	880440	1.13956e+06	1.19808e+06	1.20698e+06	1.30087e+06	1.30727e+06	1.38242e+06	1.37288e+06	1.92237e+06	1.67811e+06	1.86396e+06	1.54323e+06	1.32228e+06	1.57212e+06	1.74359e+06	2.15549e+06	2.04281e+06	905778	863888	973839
F1Q067	10	9	0.00031288	0.00145347	1.43394	tobramycin-treated	Control	Septin-type G domain-containing protein OS=Canis lupus familiaris (Dog) (Canis familiaris) OX=9615 GN=SEPTIN7 PE=3 SV=3	1.26848e+06	769982	709781	574898	638358	790943	926173	1.19615e+06	1.23422e+06	930489	1.03024e+06	1.0534e+06	1.51672e+06	1.15394e+06	1.40304e+06	1.49514e+06	1.80559e+06	1.43844e+06	1.14122e+06	937967	1.14684e+06	1.39891e+06	1.3693e+06	1.49344e+06	1.4359e+06	1.21162e+06	1.29338e+06
A0A5F4C9N8	9	8	0.000313539	0.00145347	1.42126	tobramycin-treated	Control	Septin-type G domain-containing protein OS=Canis lupus familiaris (Dog) (Canis familiaris) OX=9615 GN=SEPTIN9 PE=3 SV=1	698759	705468	732455	681379	631259	477711	470254	525308	612734	980091	962470	710098	1.30878e+06	884053	1.10236e+06	667312	731800	664969	1.06014e+06	844610	953505	650536	961613	658212	667140	911787	1.01479e+06
E2RPZ9	5	5	0.00031454	0.00145361	1.28781	tobramycin-treated	Control	Glycylpeptide N-tetradecanoyltransferase OS=Canis lupus familiaris (Dog) (Canis familiaris) OX=9615 GN=NMT1 PE=3 SV=1	62093.7	69735.3	61441.6	95306.7	82277.4	65561.8	80041	84902.9	89186.1	116889	82870.4	87698.7	100584	101633	102909	80514.6	88866.8	79110.5	140111	93499.7	92053.9	97472.7	112480	109140	97832.9	104512	90404.8
E2RSU3	20	17	0.000316604	0.00145631	1.28874	Control	tobramycin-treated	Elongation factor Tu OS=Canis lupus familiaris (Dog) (Canis familiaris) OX=9615 GN=TUFM PE=3 SV=2	6.59548e+06	6.2821e+06	6.18054e+06	6.60441e+06	6.40354e+06	6.6752e+06	6.78068e+06	6.62169e+06	6.70828e+06	4.62999e+06	4.05828e+06	4.05274e+06	5.02115e+06	4.466e+06	4.99884e+06	6.45146e+06	7.1219e+06	6.84917e+06	5.5339e+06	5.44879e+06	6.12541e+06	4.66774e+06	4.66336e+06	4.31649e+06	4.44012e+06	4.97226e+06	3.51461e+06
A0A5F4C707	20	18	0.00031707	0.00145631	1.47471	tobramycin-treated	Control	Annexin OS=Canis lupus familiaris (Dog) (Canis familiaris) OX=9615 GN=ANXA2 PE=3 SV=1	1.54288e+07	1.44167e+07	1.42741e+07	1.29516e+07	1.24789e+07	1.3122e+07	1.68265e+07	1.7351e+07	1.7665e+07	1.56884e+07	1.44483e+07	1.52563e+07	1.93743e+07	1.88005e+07	1.91418e+07	2.97299e+07	2.96305e+07	3.06691e+07	1.82481e+07	1.79879e+07	1.92135e+07	2.70099e+07	2.88971e+07	2.73716e+07	2.05599e+07	2.20471e+07	2.26659e+07
A0A5F4DBI9	5	4	0.000319268	0.00146192	2.40593	tobramycin-treated	Control	V-SNARE coiled-coil homology domain-containing protein OS=Canis lupus familiaris (Dog) (Canis familiaris) OX=9615 GN=VAMP3 PE=4 SV=1	96480.2	133753	135079	112430	86201.8	97454.8	97807.2	72458.7	81511.4	133754	135254	77833.3	250396	155822	182929	427702	500570	438525	145536	199913	178985	303284	140591	127550	377819	377486	240115
F1P7P3	7	4	0.000334695	0.00152789	1.27777	tobramycin-treated	Control	F-actin-capping protein subunit alpha OS=Canis lupus familiaris (Dog) (Canis familiaris) OX=9615 GN=CAPZA1 PE=3 SV=2	1.59804e+06	1.68256e+06	1.46734e+06	1.62225e+06	1.67908e+06	2.12724e+06	2.33992e+06	2.09798e+06	2.25946e+06	1.88284e+06	2.24023e+06	2.18445e+06	2.23553e+06	2.3269e+06	2.30543e+06	2.35822e+06	2.7228e+06	2.34821e+06	2.36525e+06	2.41787e+06	2.4821e+06	2.52415e+06	2.04535e+06	1.90445e+06	3.03316e+06	3.04008e+06	2.70469e+06
F1PHN8	5	5	0.000340933	0.00155163	3.67033	tobramycin-treated	Control	SERPIN domain-containing protein OS=Canis lupus familiaris (Dog) (Canis familiaris) OX=9615 GN=SERPINA4 PE=3 SV=3	140390	92024.4	63281.1	70299.8	75785.7	122297	154647	142218	123725	283791	302093	343482	288758	337387	326759	186011	179669	189930	301654	295238	307877	149129	143963	82348.5	1.36432e+06	1.27451e+06	871197
A0A5F4CIG9	17	16	0.00034253	0.00155241	1.378	Control	tobramycin-treated	Carboxylic ester hydrolase OS=Canis lupus familiaris (Dog) (Canis familiaris) OX=9615 GN=CES2 PE=3 SV=1	1.20961e+07	1.19342e+07	1.08941e+07	1.11229e+07	1.17465e+07	1.16689e+07	1.04943e+07	1.32838e+07	1.29572e+07	1.01963e+07	1.20012e+07	1.2603e+07	1.00934e+07	1.05344e+07	9.56053e+06	6.50708e+06	6.6252e+06	6.00233e+06	6.97953e+06	5.60065e+06	6.27223e+06	7.57693e+06	8.08759e+06	9.03599e+06	7.83721e+06	8.85729e+06	9.7624e+06
E2QTC7	1	1	0.000343178	0.00155241	1.74668	tobramycin-treated	Control	Peptidylprolyl isomerase D OS=Canis lupus familiaris (Dog) (Canis familiaris) OX=9615 GN=PPID PE=4 SV=2	4317.01	5631.75	4869.16	5758.69	4062.86	2180.54	3998.98	3964.52	4806.34	6930.92	9099.31	4322.85	11964.5	5759.5	7937.03	5960.12	11685.3	7338.29	9882.93	3875.38	11652.4	8708.81	8041.75	4850.45	7350.66	7318.93	5622.86
F6V5M4	5	5	0.000348439	0.00157147	1.24811	tobramycin-treated	Control	CS domain-containing protein OS=Canis lupus familiaris (Dog) (Canis familiaris) OX=9615 GN=NUDC PE=4 SV=1	297598	249760	257751	252846	236506	195515	213166	184524	234922	349141	262809	303143	296704	276411	308087	339011	296604	269398	286628	292925	334450	280596	329763	325859	230816	218904	297195
E2R081	3	3	0.000350475	0.0015759	2.58126	tobramycin-treated	Control	SERPIN domain-containing protein OS=Canis lupus familiaris (Dog) (Canis familiaris) OX=9615 GN=SERPINB10 PE=3 SV=1	76919.7	93366.9	57968.8	71179.1	60555.3	70839.8	81926.9	102566	80662.8	156367	180324	197823	138869	138754	178987	98303.5	97923.6	97897.4	173851	165600	151673	100971	102415	112771	500413	492093	508011
A0A5F4CB53	1	1	0.000369377	0.00165405	14.6402	tobramycin-treated	Control	Cysteine and glycine rich protein 1 OS=Canis lupus familiaris (Dog) (Canis familiaris) OX=9615 GN=CSRP1 PE=4 SV=1	15105.1	14942.1	18760.1	17792	11117.9	1962.3	5182.28	9947.72	10793	28669.8	18349.3	18484	30213.8	34990.6	32527.3	116969	102076	133694	18801.7	14571.3	19054.8	108536	129096	134528	670103	706458	774969
E2RFR0	2	1	0.000370065	0.00165405	4.96188	tobramycin-treated	Control	40S ribosomal protein S8 OS=Canis lupus familiaris (Dog) (Canis familiaris) OX=9615 GN=RPS8 PE=3 SV=1	12538.7	10065.7	12634.8	5361.38	5930.57	7498.88	12110.1	10403.2	13419.3	17541.4	16215.8	18420.7	19789.8	20797.4	26993.3	118321	85185.7	91447.3	58487.5	66794.5	63095.4	75677	98569.6	87609.5	9820.92	8481.29	9519.47
E2R9K4	5	4	0.000380817	0.00169548	1.32483	tobramycin-treated	Control	Importin N-terminal domain-containing protein OS=Canis lupus familiaris (Dog) (Canis familiaris) OX=9615 GN=XPO1 PE=4 SV=2	148081	149549	150681	163647	156285	150671	151807	232069	232794	187526	231906	240604	263475	222611	285292	238106	185351	223527	259307	202822	228253	217620	246387	275750	160307	166546	233375
E2RTL7	1	1	0.000382567	0.00169548	1.82749	Control	tobramycin-treated	zf-3CxxC domain-containing protein OS=Canis lupus familiaris (Dog) (Canis familiaris) OX=9615 GN=RTP4 PE=4 SV=2	134437	145051	155181	121797	135545	97432	86663.7	141445	108514	78125.6	86785.3	101754	83203.4	75951.6	74594.8	30591.8	42631.3	49324.5	98975.5	91141.7	58877	33359.5	84991.5	106038	22619.8	35217.9	78177.7
E2R0V9	1	1	0.000382731	0.00169548	1.87646	Control	tobramycin-treated	Mitochondrial ribosomal protein L28 OS=Canis lupus familiaris (Dog) (Canis familiaris) OX=9615 GN=MRPL28 PE=4 SV=3	8641.37	11004.1	13960.3	17668.6	13555.9	12028.9	13126.2	10632.3	13603.7	5999.53	5908.78	5865.24	3948.96	5697.1	4414.25	11689.4	12388.4	8052.41	8516.25	6246.33	7129.28	10445.1	8865.73	8914.65	2543.59	2602.42	2513.62
Q5TJF5	4	4	0.000390181	0.00172338	1.2706	Control	tobramycin-treated	Estradiol 17-beta-dehydrogenase 8 OS=Canis lupus familiaris (Dog) (Canis familiaris) OX=9615 GN=HSD17B8 PE=3 SV=1	1.20569e+06	1.12957e+06	1.10705e+06	1.48888e+06	1.26374e+06	1.2273e+06	1.18529e+06	1.00587e+06	1.09572e+06	1.01297e+06	1.12368e+06	774348	789832	684152	791953	957520	907897	823756	1.06532e+06	888185	1.12798e+06	805988	811932	923149	1.16089e+06	1.13731e+06	1.06995e+06
E2R9F9	2	1	0.000397143	0.0017455	5.74027	tobramycin-treated	Control	Aldehyde dehydrogenase OS=Canis lupus familiaris (Dog) (Canis familiaris) OX=9615 GN=ALDH3B2 PE=3 SV=3	0	0	639.874	26.9396	447.947	0	2636	2534.22	10602.8	5305.92	3842.61	4775.06	3325.27	1188.1	1355.44	28806.5	26094.6	29984	6196.56	5903.71	6942.63	22641.9	17742.2	26853.1	351.46	752.324	1819.21
F1Q3W0	7	7	0.00039752	0.0017455	1.30432	tobramycin-treated	Control	B30.2/SPRY domain-containing protein OS=Canis lupus familiaris (Dog) (Canis familiaris) OX=9615 GN=HNRNPU PE=4 SV=3	4.28751e+06	3.82486e+06	3.80092e+06	3.42302e+06	4.08845e+06	4.01444e+06	4.64779e+06	5.33066e+06	5.28813e+06	4.15822e+06	4.10907e+06	4.80394e+06	5.70369e+06	4.82197e+06	5.40711e+06	5.73203e+06	6.17791e+06	6.70425e+06	4.66205e+06	4.87056e+06	5.53008e+06	6.60464e+06	6.82974e+06	6.25305e+06	5.87708e+06	6.67574e+06	6.04825e+06
F1PWE3	2	2	0.000400379	0.00175074	1.48706	tobramycin-treated	Control	Transmembrane 9 superfamily member OS=Canis lupus familiaris (Dog) (Canis familiaris) OX=9615 GN=TM9SF4 PE=3 SV=2	73710.2	99972	103413	103037	109214	129728	133940	148657	138497	97538.8	125180	163601	177897	135755	185531	191387	269410	202381	172793	175412	201428	217525	155158	145218	204405	148702	124262
A0A5F4BU88	12	6	0.000401052	0.00175074	1.415	Control	tobramycin-treated	AP-2 complex subunit alpha OS=Canis lupus familiaris (Dog) (Canis familiaris) OX=9615 GN=AP2A1 PE=3 SV=1	712195	617806	587140	549314	501502	480740	579834	666272	556390	374033	381369	421688	305273	320853	323157	398768	434333	449999	596694	463308	497317	276169	298707	263949	542371	470138	604037
A0A5F4CHA4	2	2	0.000405167	0.00175855	1.27526	tobramycin-treated	Control	PNP_UDP_1 domain-containing protein OS=Canis lupus familiaris (Dog) (Canis familiaris) OX=9615 GN=MTAP PE=4 SV=1	635337	461727	455621	518278	431926	461987	523210	438135	701402	631090	720966	498660	706824	539349	559706	757841	746383	780496	683130	649012	716236	791586	656575	573728	642705	589347	559198
D0VWQ5	5	4	0.000405188	0.00175855	1.70665	tobramycin-treated	Control	60S ribosomal protein L19 OS=Canis lupus familiaris (Dog) (Canis familiaris) OX=9615 GN=RPL19 PE=1 SV=1	231319	121096	176996	164507	144331	124173	126032	104082	124959	207884	164798	129062	319284	274310	311806	294510	272194	280063	257013	227256	215252	313307	365721	355045	234939	156991	117571
F1P6W6	22	19	0.000412466	0.00178496	1.16999	Control	tobramycin-treated	Acyl-CoA dehydrogenase medium chain OS=Canis lupus familiaris (Dog) (Canis familiaris) OX=9615 GN=ACADM PE=3 SV=3	3.07311e+07	2.98361e+07	3.10281e+07	3.89612e+07	3.69645e+07	3.67141e+07	2.98682e+07	3.3179e+07	3.34911e+07	2.9441e+07	3.19591e+07	3.11159e+07	3.20465e+07	3.16627e+07	3.21948e+07	2.7023e+07	2.70917e+07	2.62897e+07	2.8475e+07	2.76846e+07	3.14143e+07	2.4174e+07	2.5766e+07	2.53739e+07	2.64214e+07	2.8041e+07	2.79726e+07
A0A5F4CTA6	1	1	0.000414672	0.00178934	1.41764	Control	tobramycin-treated	Zinc finger protein 787 OS=Canis lupus familiaris (Dog) (Canis familiaris) OX=9615 GN=ZNF787 PE=4 SV=1	581179	511812	500858	496660	553933	483773	390331	373524	319135	342626	309486	288295	312150	284495	355327	433416	413188	360139	404774	363720	306218	399639	315349	384422	236840	240731	190326
A0A5F4DIT6	5	4	0.000417798	0.00179764	2.28437	tobramycin-treated	Control	EF-1_beta_acid domain-containing protein OS=Canis lupus familiaris (Dog) (Canis familiaris) OX=9615 GN=EEF1D PE=4 SV=1	156865	137981	110688	91422.8	63512	45811.3	53487.8	69522.3	80710.9	106601	98806.5	96566	207444	177619	204482	143546	154857	121047	156517	96418.7	163176	244903	231178	221395	354994	400760	520377
A0A5F4CSZ5	3	3	0.000424396	0.00181598	1.42542	tobramycin-treated	Control	t-SNARE coiled-coil homology domain-containing protein OS=Canis lupus familiaris (Dog) (Canis familiaris) OX=9615 GN=STX7 PE=3 SV=1	565273	538211	467579	398113	389764	349429	445590	382934	298992	580054	482515	464145	452044	526856	476234	694749	592590	770851	545861	582216	577278	535039	598218	507394	921867	892452	735146
A0FI88	1	1	0.000424485	0.00181598	1.67186	tobramycin-treated	Control	Arf-GAP domain-containing protein OS=Canis lupus familiaris (Dog) (Canis familiaris) OX=9615 GN=SMAP1 PE=2 SV=1	11329.5	8921.68	11140.9	4115.11	5046.38	4116.04	6460.16	7860.9	7531.42	10658.7	10478.9	9635.94	10257.5	13928.4	10809.8	18536.7	16410.6	10893.5	17553.5	12867.2	17382.4	14667.6	13771.7	11976	6929.72	7784.86	7888.08
A0A5F4CWD7	2	2	0.000428671	0.00182397	1.58392	tobramycin-treated	Control	Adenylosuccinate synthetase isozyme 2 OS=Canis lupus familiaris (Dog) (Canis familiaris) OX=9615 GN=ADSS2 PE=3 SV=1	119432	80211.1	58383.5	70283.3	82692.1	63394.3	54193	103283	70223.3	67754.3	111939	127971	131456	93785.4	115795	118417	146419	164439	111621	121433	116510	175813	201373	151959	86250.9	103784	77405.7
A0A5F4D3P9	5	4	0.000428789	0.00182397	1.28738	tobramycin-treated	Control	RRM domain-containing protein OS=Canis lupus familiaris (Dog) (Canis familiaris) OX=9615 GN=HNRNPC PE=4 SV=1	1.19275e+06	1.39858e+06	1.23646e+06	1.02516e+06	995455	1.0431e+06	1.0225e+06	1.18529e+06	1.20809e+06	1.47195e+06	1.47488e+06	1.55072e+06	1.82309e+06	1.33877e+06	1.65208e+06	1.21019e+06	1.17383e+06	1.10436e+06	1.17832e+06	1.16069e+06	1.4705e+06	1.57583e+06	1.7477e+06	1.79816e+06	1.50436e+06	1.63103e+06	1.67254e+06
F1PNF3	8	6	0.0004308	0.00182733	1.38478	tobramycin-treated	Control	Eukaryotic translation initiation factor 4 gamma 1 OS=Canis lupus familiaris (Dog) (Canis familiaris) OX=9615 GN=EIF4G1 PE=4 SV=3	246908	188988	181811	168977	151398	139231	173076	188716	207285	251239	232909	248251	340220	306510	383518	235233	229650	227909	266220	247348	207874	244159	294031	261262	183861	160962	238623
J9P4X0	7	5	0.000449526	0.00190137	1.55483	tobramycin-treated	Control	Nucleosome assembly protein 1 like 4 OS=Canis lupus familiaris (Dog) (Canis familiaris) OX=9615 GN=NAP1L4 PE=3 SV=2	198030	274332	298178	290927	259248	258776	311359	500569	488225	418488	450351	551955	685687	605883	663934	479050	405979	393815	528302	373423	485858	484397	587695	751310	269201	341959	477434
E2RL06	1	1	0.000461433	0.00194624	1.53984	tobramycin-treated	Control	TPR_REGION domain-containing protein OS=Canis lupus familiaris (Dog) (Canis familiaris) OX=9615 GN=ENSCAFG00000018044 PE=4 SV=2	20435.7	33580.2	60678.4	48932.4	51178.7	46852.3	59384.2	39082.1	42038.6	88562.7	80008.9	60981.8	79163.4	61487.2	79759.3	40566.9	54646.2	74861.5	86138.2	96034.3	91979	55574	67238.7	57839.5	56320.4	52982	54384.5
F1PZA0	4	4	0.000468666	0.0019712	1.3593	Control	tobramycin-treated	Delta-aminolevulinic acid dehydratase OS=Canis lupus familiaris (Dog) (Canis familiaris) OX=9615 GN=ALAD PE=3 SV=2	977524	640242	873981	613092	710577	678916	868394	671558	761979	502237	638236	532738	663135	534323	638661	617068	748917	623841	394948	373558	353351	616820	517878	523065	584661	618420	517786
A0A5F4D1T9	16	13	0.000478806	0.0020082	1.25911	Control	tobramycin-treated	IQ motif containing GTPase activating protein 2 OS=Canis lupus familiaris (Dog) (Canis familiaris) OX=9615 GN=IQGAP2 PE=4 SV=1	1.89685e+06	1.58485e+06	1.71469e+06	1.56491e+06	1.40571e+06	1.56306e+06	1.7799e+06	1.7157e+06	1.68132e+06	1.43705e+06	1.44339e+06	1.49427e+06	1.58215e+06	1.51249e+06	1.57176e+06	1.01496e+06	1.51099e+06	1.10074e+06	1.44726e+06	1.28844e+06	1.42952e+06	1.13757e+06	1.00988e+06	937560	1.21587e+06	1.35999e+06	1.1848e+06
F1PLR0	8	6	0.000484138	0.00202489	1.25544	tobramycin-treated	Control	WD_REPEATS_REGION domain-containing protein OS=Canis lupus familiaris (Dog) (Canis familiaris) OX=9615 GN=RACK1 PE=4 SV=2	1.12005e+06	1.30927e+06	1.20993e+06	1.47344e+06	1.2984e+06	1.346e+06	1.3554e+06	1.59429e+06	1.49344e+06	1.44973e+06	1.27061e+06	1.30474e+06	1.83832e+06	1.70781e+06	1.82313e+06	1.5685e+06	1.93237e+06	1.79e+06	1.99547e+06	1.97059e+06	2.20986e+06	1.68115e+06	1.75249e+06	1.66521e+06	1.52447e+06	1.46169e+06	1.68701e+06
A0A5F4C0Q5	11	10	0.000487129	0.00203173	1.17935	tobramycin-treated	Control	TPR_REGION domain-containing protein OS=Canis lupus familiaris (Dog) (Canis familiaris) OX=9615 GN=ENSCAFG00000008255 PE=4 SV=1	5.28411e+06	4.61508e+06	4.78003e+06	3.82445e+06	4.44721e+06	3.59526e+06	4.62642e+06	3.85612e+06	3.95309e+06	5.49262e+06	5.19169e+06	4.62421e+06	4.99535e+06	5.018e+06	5.40472e+06	5.63395e+06	6.1791e+06	5.68985e+06	4.87715e+06	5.08259e+06	4.9472e+06	5.08435e+06	5.19388e+06	5.11151e+06	4.44222e+06	4.62667e+06	4.35113e+06
E2RPG9	11	10	0.000492098	0.0020423	1.23605	tobramycin-treated	Control	Coatomer subunit gamma OS=Canis lupus familiaris (Dog) (Canis familiaris) OX=9615 GN=COPG1 PE=3 SV=2	824790	927496	811468	1.01503e+06	1.01937e+06	1.05524e+06	1.39805e+06	1.2403e+06	1.24193e+06	1.16998e+06	1.1605e+06	1.12974e+06	1.33884e+06	1.26706e+06	1.35325e+06	1.46741e+06	1.29276e+06	1.54186e+06	1.46086e+06	1.3747e+06	1.45889e+06	1.35547e+06	1.21476e+06	1.09142e+06	1.34504e+06	1.41041e+06	1.13529e+06
J9NRN0	20	19	0.000492392	0.0020423	1.26563	tobramycin-treated	Control	Chaperonin containing TCP1 subunit 8 OS=Canis lupus familiaris (Dog) (Canis familiaris) OX=9615 GN=CCT8 PE=3 SV=1	5.45511e+06	5.07566e+06	5.07754e+06	4.62443e+06	4.51355e+06	4.15738e+06	3.93469e+06	4.05458e+06	3.63499e+06	5.67479e+06	5.86684e+06	5.32162e+06	6.37306e+06	5.76668e+06	6.13453e+06	4.43873e+06	4.76083e+06	4.39699e+06	6.28131e+06	5.89419e+06	5.69736e+06	4.66429e+06	5.24474e+06	5.26378e+06	6.83824e+06	6.84607e+06	7.12265e+06
E2RD86	26	23	0.000497406	0.00205623	1.22129	tobramycin-treated	Control	Protein disulfide-isomerase OS=Canis lupus familiaris (Dog) (Canis familiaris) OX=9615 GN=PDIA3 PE=3 SV=1	1.64597e+07	1.55401e+07	1.6393e+07	1.69957e+07	1.61139e+07	1.67509e+07	2.11097e+07	2.14557e+07	2.08984e+07	1.84216e+07	1.91532e+07	1.89557e+07	2.10261e+07	1.98879e+07	2.0788e+07	2.56953e+07	2.74497e+07	2.49395e+07	2.13571e+07	1.99808e+07	2.10636e+07	2.55397e+07	2.51899e+07	2.28055e+07	2.08817e+07	2.19094e+07	1.99637e+07
J9NXZ3	2	2	0.000498498	0.00205623	1.68477	tobramycin-treated	Control	Uncharacterized protein OS=Canis lupus familiaris (Dog) (Canis familiaris) OX=9615 GN=ENSCAFG00000019944 PE=4 SV=2	122358	96973.8	85785.3	96206	67930.9	68952.8	62952.4	75680.1	78186.8	188871	210112	160851	128515	184335	157383	103295	58021.6	101999	131003	114749	171759	95364.7	89314.7	124167	155214	180420	188724
A0A5F4BSY8	1	1	0.000500669	0.00205952	1.51078	Control	tobramycin-treated	Dicer 1, ribonuclease III OS=Canis lupus familiaris (Dog) (Canis familiaris) OX=9615 GN=DICER1 PE=3 SV=1	71010	86494.2	87539.3	92606	66909.3	62583.9	66665.6	54386.8	62737.9	64507.8	72934.2	34602	76979.6	54319.1	66045.7	57349.2	53111.9	51135.2	45378.4	41495	42718.5	32173.2	33576.6	35624.4	37818.5	31913	30038.1
H9GWY3	5	5	0.000512248	0.00210137	2.34452	tobramycin-treated	Control	Inter-alpha-trypsin inhibitor heavy chain 4 OS=Canis lupus familiaris (Dog) (Canis familiaris) OX=9615 GN=ITIH4 PE=4 SV=3	68544.3	89358.7	99575.9	86106.5	69036.8	74619	65955.2	65412.2	60486.3	93290.7	66509	93918.3	53548.2	108836	106761	232573	189863	215005	225009	188620	238376	162188	128178	131450	253265	353198	343709
F1PU02	1	1	0.000514402	0.00210224	1.3139	tobramycin-treated	Control	Eukaryotic translation initiation factor 3 subunit F OS=Canis lupus familiaris (Dog) (Canis familiaris) OX=9615 GN=EIF3F PE=3 SV=3	187452	184673	183082	179007	144298	163503	130891	162599	199585	223959	212331	169763	172047	194344	199215	225675	286735	259994	218474	190437	210125	247098	244979	211384	335038	246049	186267
E2QUA6	2	2	0.000515267	0.00210224	1.44098	Control	tobramycin-treated	Syntaxin binding protein 3 OS=Canis lupus familiaris (Dog) (Canis familiaris) OX=9615 GN=STXBP3 PE=3 SV=2	113376	116554	113033	105218	97228	100677	107304	81887.6	89589.8	81388.2	70673	62145.8	68743.9	44363	63294.7	68119.8	136054	91875.6	75176.2	82073	58199.9	81490.8	79695.6	70392.2	37483.4	62843.9	49651.1
A0A5F4C300	3	2	0.000521531	0.00212201	1.53242	tobramycin-treated	Control	Osteoclast stimulating factor 1 OS=Canis lupus familiaris (Dog) (Canis familiaris) OX=9615 GN=OSTF1 PE=4 SV=1	147255	179050	137722	150909	141156	180944	196409	183069	185132	126942	222349	178653	278151	220766	240404	352386	382690	315460	290728	227919	293573	345023	287625	259777	210068	188121	181660
A0A5F4DAD5	13	10	0.00053126	0.00215574	1.3979	Control	tobramycin-treated	Sarcosine dehydrogenase OS=Canis lupus familiaris (Dog) (Canis familiaris) OX=9615 GN=SARDH PE=4 SV=1	1.71768e+06	1.54186e+06	1.42124e+06	1.82017e+06	1.71543e+06	1.62769e+06	1.98698e+06	2.13871e+06	1.65806e+06	1.53559e+06	1.55651e+06	1.68886e+06	1.33873e+06	1.23892e+06	1.39801e+06	1.00904e+06	1.23718e+06	1.09682e+06	1.06231e+06	916308	931626	951139	826710	807729	1.76875e+06	1.68466e+06	1.31007e+06
B6V8E6	9	6	0.000538125	0.0021777	1.50357	Control	tobramycin-treated	Catenin beta-1 OS=Canis lupus familiaris (Dog) (Canis familiaris) OX=9615 GN=CTNNB1 PE=1 SV=1	202704	176746	189126	258527	209505	230980	338204	272465	241033	145387	139437	158135	143714	132687	143881	260012	275500	160427	177904	156209	154315	166984	113964	107865	153852	154529	74210.7
F1PXA6	1	1	0.000544518	0.00219763	3.97325	Control	tobramycin-treated	MAGE domain-containing protein OS=Canis lupus familiaris (Dog) (Canis familiaris) OX=9615 GN=LOC492173 PE=4 SV=3	101.144	51.917	151.34	1865.19	1743.81	1458.32	14850	15996.5	21988.4	0	0	0	10386	10074.4	8104.85	0	0	0	0	0	713.679	0	0	0	20.2841	0	0
J9P671	5	4	0.000555079	0.00223423	1.28761	Control	tobramycin-treated	Glycerate kinase OS=Canis lupus familiaris (Dog) (Canis familiaris) OX=9615 GN=GLYCTK PE=4 SV=2	1.49603e+06	1.19099e+06	1.21502e+06	1.01066e+06	1.04311e+06	867271	984042	841836	974845	1.1372e+06	969562	947211	879280	865199	870066	675451	701430	714232	776720	738172	820789	701692	896584	932488	755547	745106	821626
F1PPM1	1	1	0.000556644	0.00223452	13.4247	tobramycin-treated	Control	Usherin OS=Canis lupus familiaris (Dog) (Canis familiaris) OX=9615 GN=USH2A PE=4 SV=3	10817.5	9948.37	17101.4	8952.84	6904.39	6322.25	1434.68	4339.67	1361.91	17942.1	26221.6	17906	50735.8	54617.8	74726.7	23859.2	17590.7	17120.7	44440.5	77082.7	60548.1	6674.21	6095.93	8242.67	635372	392506	272141
E2R0S8	4	4	0.000578771	0.00231713	2.43974	tobramycin-treated	Control	Tr-type G domain-containing protein OS=Canis lupus familiaris (Dog) (Canis familiaris) OX=9615 GN=GSPT1 PE=4 SV=3	124142	140495	130477	135275	164848	316423	322865	193171	169151	237227	212435	195476	234196	260854	264086	734263	936066	892013	298906	424297	432526	659578	286095	286132	912594	708782	304219
A0A5F4CKK4	2	2	0.000583645	0.00233042	1.52722	Control	tobramycin-treated	Uncharacterized protein OS=Canis lupus familiaris (Dog) (Canis familiaris) OX=9615 GN=LOC607049 PE=4 SV=1	83977.3	105588	90337.1	72937.5	87946.1	103647	94122.1	177720	150457	54994.2	65844.2	95707.7	81652	46497.7	68780.1	84018.7	65712.6	68960.6	59901	62666.7	51113	87229.5	97222	105751	57495.3	61275.6	51178.5
A0A5F4CWL0	3	3	0.000594493	0.00236742	1.85228	tobramycin-treated	Control	Uncharacterized protein OS=Canis lupus familiaris (Dog) (Canis familiaris) OX=9615 GN=CANT1 PE=4 SV=1	265352	266970	277381	223086	194735	223023	228180	227300	238604	266719	332909	239228	309151	257524	256613	875705	829141	690588	462429	320528	416020	475640	558558	550553	318570	435706	349321
A0A5F4CIR1	5	5	0.00059832	0.00237634	1.72484	Control	tobramycin-treated	Nidogen 1 OS=Canis lupus familiaris (Dog) (Canis familiaris) OX=9615 GN=NID1 PE=4 SV=1	232651	255522	208135	239013	216597	216179	246789	313090	271532	239196	249971	226703	126559	192476	119260	101173	210713	130645	100015	96159.4	73708.8	164534	162330	159131	68005.4	81778.5	48026.8
J9P8U1	1	1	0.000618046	0.00244284	1.55084	Control	tobramycin-treated	Tudor domain containing 9 OS=Canis lupus familiaris (Dog) (Canis familiaris) OX=9615 GN=TDRD9 PE=4 SV=2	279183	284745	339837	380899	470692	516899	528867	648963	533181	299150	333513	506648	297810	357226	337237	257964	221266	265624	269512	299898	293341	229003	262462	311900	162830	187180	244347
A0A5F4BSN1	3	3	0.000618327	0.00244284	1.3884	Control	tobramycin-treated	Syntrophin beta 2 OS=Canis lupus familiaris (Dog) (Canis familiaris) OX=9615 GN=SNTB2 PE=4 SV=1	103254	89153.7	102793	100938	107659	79475.5	72384.7	72275.6	81006.8	68430.3	67825.6	54602.5	62432.7	52027.7	78551.1	79626.4	70857.6	70158.4	85100.9	70581.9	87402.6	66187.1	59104.2	67266.7	44370.4	41687.3	39073.1
J9P0J4	1	1	0.000642011	0.00252973	1.63637	Control	tobramycin-treated	Uncharacterized protein OS=Canis lupus familiaris (Dog) (Canis familiaris) OX=9615 GN=ENSCAFG00000032587 PE=3 SV=2	37660.1	44846.6	27742.6	25493.3	47678.3	34995.5	28919.5	46772.1	34339.5	21767.1	22803.9	33171	8912.19	14280.2	23097.8	27145.1	16126.5	25416.8	26163.2	31406.4	23299.8	10859.8	21428.8	18571.9	16259.8	30985.3	29738.8
E2RMZ3	16	16	0.000650002	0.0025545	1.81417	tobramycin-treated	Control	Ferritin OS=Canis lupus familiaris (Dog) (Canis familiaris) OX=9615 GN=ENSCAFG00000002336 PE=3 SV=3	2.34794e+07	2.27091e+07	2.24479e+07	1.69724e+07	1.51446e+07	1.65501e+07	9.38881e+06	1.04231e+07	9.67586e+06	3.73491e+07	3.6099e+07	4.20408e+07	3.24047e+07	3.44417e+07	3.11019e+07	1.34938e+07	1.47455e+07	1.26702e+07	4.13309e+07	4.24109e+07	3.50938e+07	2.53497e+07	2.79247e+07	2.9315e+07	2.33712e+07	2.4016e+07	2.94485e+07
F1PNJ5	8	8	0.000660656	0.00258957	1.27425	Control	tobramycin-treated	ZnF_CDGSH domain-containing protein OS=Canis lupus familiaris (Dog) (Canis familiaris) OX=9615 GN=ENSCAFG00000012274 PE=4 SV=3	1.83117e+07	1.58674e+07	1.58828e+07	1.61326e+07	1.67215e+07	1.35428e+07	1.50076e+07	1.5159e+07	1.6252e+07	1.55236e+07	1.59265e+07	1.3657e+07	1.62193e+07	1.25713e+07	1.46651e+07	9.93428e+06	9.18305e+06	9.51736e+06	1.10523e+07	1.05935e+07	9.24423e+06	1.14533e+07	1.24922e+07	1.15701e+07	1.44387e+07	1.3033e+07	1.31779e+07
F1PZW8	3	3	0.000668001	0.00261153	1.23334	Control	tobramycin-treated	G protein subunit alpha 13 OS=Canis lupus familiaris (Dog) (Canis familiaris) OX=9615 GN=GNA13 PE=4 SV=3	538023	501993	521281	576469	531061	431200	439467	445174	503709	469722	371278	454802	446921	381171	424957	372995	420175	286112	440394	476246	448813	364245	432805	351558	291093	417185	427939
J9P8G4	2	2	0.00067413	0.00262863	1.46175	tobramycin-treated	Control	CutA divalent cation tolerance homolog OS=Canis lupus familiaris (Dog) (Canis familiaris) OX=9615 GN=CUTA PE=4 SV=2	1.42749e+06	892973	998854	813371	800054	1.0056e+06	972610	858290	1.03122e+06	1.3131e+06	1.37996e+06	1.43564e+06	1.23182e+06	1.28862e+06	1.19183e+06	1.69568e+06	1.44858e+06	1.55878e+06	1.20678e+06	1.08204e+06	1.14472e+06	1.3391e+06	1.04002e+06	1.0579e+06	2.60272e+06	2.35991e+06	1.35091e+06
P67811	3	3	0.00067936	0.00264214	2.12644	tobramycin-treated	Control	Signal peptidase complex catalytic subunit SEC11A OS=Canis lupus familiaris (Dog) (Canis familiaris) OX=9615 GN=SEC11A PE=1 SV=1	20596.2	21538.1	10468.1	26595	14997.2	26293.6	22552.6	8161.38	10684.5	31030.8	43792.9	21400.6	29249	22754.5	18052.9	87868.7	61335.7	63481.4	28887.3	34199.8	41345.7	62901.3	21937.6	24992.9	48964.1	25659.4	20629.1
F1PNH6	27	25	0.000697199	0.00270449	1.38029	Control	tobramycin-treated	Selenium binding protein 1 OS=Canis lupus familiaris (Dog) (Canis familiaris) OX=9615 GN=SELENBP1 PE=4 SV=3	2.38444e+07	2.42079e+07	2.3001e+07	2.55384e+07	2.59026e+07	2.6653e+07	1.76508e+07	2.16278e+07	1.9221e+07	2.05775e+07	2.29021e+07	2.29671e+07	2.0214e+07	1.86459e+07	2.16792e+07	1.19703e+07	1.25916e+07	1.09989e+07	1.58717e+07	1.36632e+07	1.62272e+07	1.21566e+07	1.2884e+07	1.29095e+07	1.78273e+07	1.82273e+07	1.85597e+07
E2QVV7	2	2	0.000710763	0.00274998	1.71447	Control	tobramycin-treated	ApaG domain-containing protein OS=Canis lupus familiaris (Dog) (Canis familiaris) OX=9615 GN=POLDIP2 PE=4 SV=1	116601	133170	132897	109556	130779	102229	97297.3	77651.3	70053.8	75483.4	84039.5	50577.1	53058.7	40220.2	50366.7	70084.6	74867.5	52592.7	101213	81880.5	105425	65562.7	63028.7	54721.3	58158.2	33081	17460.2
E2RAK7	2	1	0.000724595	0.00279627	2.01686	tobramycin-treated	Control	Apolipoprotein A-II OS=Canis lupus familiaris (Dog) (Canis familiaris) OX=9615 GN=APOA2 PE=1 SV=2	3678.47	9458.51	8241.21	6624.82	10379.7	40900.2	104137	65664	92721.9	52245.2	53806.9	44457.3	45404.8	53501.4	64851.8	117529	60096.9	79832.3	70189.4	45521.6	107371	129171	42987.8	48106.3	164277	101206	98194.7
E2RHJ7	2	2	0.00072866	0.00280473	1.57537	tobramycin-treated	Control	GRASP55_65 domain-containing protein OS=Canis lupus familiaris (Dog) (Canis familiaris) OX=9615 GN=GORASP2 PE=4 SV=1	62173.3	46161.1	63067.3	59980.2	53218.5	51799.3	61020	53839.1	52100.6	59139.7	53922.7	58673.1	70023.6	71318.4	91687.3	76118.9	62860.5	83433	81424.5	97100.3	85867.5	72415.5	78444.1	106810	153393	139011	144311
E2RCX9	2	2	0.000732192	0.0028111	1.67624	tobramycin-treated	Control	Family with sequence similarity 49 member B OS=Canis lupus familiaris (Dog) (Canis familiaris) OX=9615 GN=CYRIB PE=4 SV=3	203938	89544.1	183809	54162	75634.1	92691.9	60694.6	59783.7	94380.3	77546.4	184110	155344	143821	131146	123960	261771	199009	144266	226107	160599	173134	171616	125914	114963	183496	252718	236778
E2QS16	2	2	0.000737058	0.00282254	1.41448	tobramycin-treated	Control	3Beta_HSD domain-containing protein OS=Canis lupus familiaris (Dog) (Canis familiaris) OX=9615 GN=HSD3B7 PE=3 SV=1	267821	178636	239687	194918	201355	182027	212409	218529	162347	325986	268503	294271	289839	267898	393428	230211	314763	222398	237051	222727	249891	250599	352706	250728	560004	259171	265255
F1PKC5	1	1	0.000741282	0.00282852	1.36099	tobramycin-treated	Control	PPM-type phosphatase domain-containing protein OS=Canis lupus familiaris (Dog) (Canis familiaris) OX=9615 GN=PDP1 PE=3 SV=2	29706.6	23019.9	28639.6	17865.4	19159.8	17114.6	20331.1	15729.2	22818.1	28575.7	24015.6	30501.8	23316	21361.1	24760.3	36592.1	36393.5	29711.8	26961.3	33751.4	22319.2	31301.4	38720.4	32923.6	28464.7	36065.2	23375.7
E2RS76	1	1	0.000742397	0.00282852	1.60333	tobramycin-treated	Control	BLM RecQ like helicase OS=Canis lupus familiaris (Dog) (Canis familiaris) OX=9615 GN=BLM PE=4 SV=3	107241	192138	168393	188720	122130	135300	195312	167781	140220	332724	280967	119950	275085	283085	291008	221844	280600	209006	299398	176072	186718	336368	216083	141202	265376	412193	216905
J9JHA6	1	1	0.000757245	0.00287777	1.85449	Control	tobramycin-treated	Importin N-terminal domain-containing protein OS=Canis lupus familiaris (Dog) (Canis familiaris) OX=9615 GN=RANBP17 PE=4 SV=2	110014	127289	133859	140703	154506	136534	86805.1	56483.9	63094.9	108201	123009	63588.7	91952.2	58691	91783.8	47826.9	64103.5	54227.3	36789.4	34580.5	46828.2	60289.7	30940.8	40646.8	55583	56313.8	23124.5
A0A5F4CHT9	4	2	0.000765448	0.00290158	3.00743	tobramycin-treated	Control	SERPIN domain-containing protein OS=Canis lupus familiaris (Dog) (Canis familiaris) OX=9615 GN=SERPING1 PE=3 SV=1	313241	252625	279432	414752	256330	207327	280510	251464	246540	513999	571212	379000	966306	806686	813298	511156	507354	539035	704409	707001	574550	329892	258060	228751	2.14279e+06	2.53757e+06	1.95945e+06
F1PLU5	1	1	0.000783553	0.00296271	1.58804	tobramycin-treated	Control	Prefoldin subunit 2 OS=Canis lupus familiaris (Dog) (Canis familiaris) OX=9615 GN=PFDN2 PE=4 SV=2	53422.6	34089.1	33379.1	38764.1	27156.3	13158.3	20257.3	14016.5	19301.4	61531.7	45228.6	33709.4	61549.5	41057.8	38587.1	31453.7	25647.7	31828.8	59150.1	49919	53121.2	43452.2	40814.9	35763.1	55562.4	45575	51324.8
F1Q2D6	7	7	0.000792212	0.0029879	1.40082	tobramycin-treated	Control	Asparaginase like 1 OS=Canis lupus familiaris (Dog) (Canis familiaris) OX=9615 GN=ASRGL1 PE=4 SV=2	2.0121e+06	1.44807e+06	1.66458e+06	1.39865e+06	1.26842e+06	1.11256e+06	1.32197e+06	1.33448e+06	1.58591e+06	2.35985e+06	2.53951e+06	2.32333e+06	2.43208e+06	2.12014e+06	2.23262e+06	1.33516e+06	1.12614e+06	1.35482e+06	2.18283e+06	2.17717e+06	2.46778e+06	1.97324e+06	2.08329e+06	2.14742e+06	1.96325e+06	1.9307e+06	2.08307e+06
A0A5F4CWX3	1	1	0.000801855	0.00301235	1.95749	tobramycin-treated	Control	Zinc finger MYND-type containing 8 OS=Canis lupus familiaris (Dog) (Canis familiaris) OX=9615 GN=ZMYND8 PE=4 SV=1	76346.4	84875.5	75959.3	106897	89191.2	85086.5	68686.1	79153.4	79335.5	95195.4	122557	77781.7	174470	175220	173172	101438	82018.3	87514.2	197095	163895	166135	113596	128160	129626	357745	264541	308586
A0A5F4C0F8	20	19	0.000802718	0.00301235	1.25277	Control	tobramycin-treated	Glutaryl-CoA dehydrogenase OS=Canis lupus familiaris (Dog) (Canis familiaris) OX=9615 GN=GCDH PE=3 SV=1	9.22521e+06	9.5927e+06	8.62151e+06	8.03957e+06	7.80524e+06	8.63069e+06	8.51215e+06	9.71413e+06	9.42192e+06	7.0528e+06	7.81514e+06	8.0642e+06	8.68759e+06	8.30873e+06	8.73158e+06	5.04906e+06	5.94109e+06	5.39268e+06	6.50994e+06	6.18152e+06	6.86716e+06	6.04667e+06	6.09095e+06	5.7454e+06	8.30493e+06	8.28169e+06	7.94867e+06
J9P2J9	9	8	0.000808386	0.00302604	1.3471	Control	tobramycin-treated	APH domain-containing protein OS=Canis lupus familiaris (Dog) (Canis familiaris) OX=9615 GN=HYKK PE=4 SV=1	1.89104e+06	1.79391e+06	1.73808e+06	2.09443e+06	2.03023e+06	1.92336e+06	1.99262e+06	2.27068e+06	2.0728e+06	1.7865e+06	1.75098e+06	1.73747e+06	2.06811e+06	1.64871e+06	2.04247e+06	1.25852e+06	1.03679e+06	1.02252e+06	1.60677e+06	1.43139e+06	1.86774e+06	1.21704e+06	1.0353e+06	991176	1.38269e+06	1.33605e+06	1.21758e+06
E2RIR0	1	1	0.000826003	0.00308182	2.09932	tobramycin-treated	Control	Zinc finger CCHC-type containing 7 OS=Canis lupus familiaris (Dog) (Canis familiaris) OX=9615 GN=ZCCHC7 PE=4 SV=3	85423.8	159314	129336	177943	130885	154339	133186	141913	313241	378354	471185	257053	645842	443617	612569	195988	173392	130623	359381	167630	520070	289526	263704	254682	142253	324923	354711
E2RH09	3	3	0.000827404	0.00308182	1.37405	tobramycin-treated	Control	Small RNA binding exonuclease protection factor La OS=Canis lupus familiaris (Dog) (Canis familiaris) OX=9615 GN=SSB PE=4 SV=2	215284	180228	150928	131003	173713	208376	220657	207748	245171	160885	234802	219927	218730	220917	252943	373346	247605	286219	227679	233489	245239	335619	283255	335659	321370	257460	307590
F2Z4P9	9	4	0.000833077	0.00309525	1.29969	tobramycin-treated	Control	Ras-related protein Rab-10 OS=Canis lupus familiaris (Dog) (Canis familiaris) OX=9615 GN=RAB10 PE=4 SV=1	571648	643396	592718	576599	589477	591005	592291	559505	553002	565105	702813	714149	838391	671571	821524	1.02642e+06	875006	843328	734165	559206	809819	943367	896491	874055	644454	536792	641164
A0A5F4DI76	2	2	0.000839882	0.00311281	1.53924	tobramycin-treated	Control	Uncharacterized protein OS=Canis lupus familiaris (Dog) (Canis familiaris) OX=9615 GN=BOLA2B PE=3 SV=1	21699.2	44483.6	12286.7	60009.9	49377.6	37680.7	26541.6	29797.1	30389.8	73668.9	55669.7	41699.8	69601.6	43822.1	49508.6	30663.1	40167.5	70780.5	55420.5	57424.5	54846.9	44942.2	53532	58384.5	50490.8	52133.3	58545.6
E2QZQ6	8	6	0.000842788	0.00311556	1.17645	Control	tobramycin-treated	Copine 3 OS=Canis lupus familiaris (Dog) (Canis familiaris) OX=9615 GN=CPNE3 PE=4 SV=2	1.00289e+06	1.01912e+06	1.10718e+06	1.04681e+06	1.06828e+06	786211	827029	821998	764566	860659	813798	812066	800966	681552	887771	845409	797497	833174	777297	782029	770320	782414	877914	813400	727439	742969	748546
E2QXL2	8	8	0.00084562	0.00311556	1.30424	tobramycin-treated	Control	Dynamin 1 like OS=Canis lupus familiaris (Dog) (Canis familiaris) OX=9615 GN=DNM1L PE=3 SV=2	799000	739691	640903	651144	546921	618165	567493	624160	628271	609718	641318	683205	743253	729364	780879	1.09885e+06	926934	1.06348e+06	989294	770443	897102	1.03214e+06	1.01568e+06	839727	729482	698131	921298
J9NWJ5	2	1	0.000846866	0.00311556	1.61767	tobramycin-treated	Control	Thioredoxin OS=Canis lupus familiaris (Dog) (Canis familiaris) OX=9615 GN=ENSCAFG00000030164 PE=3 SV=2	574344	667321	477820	414527	519211	743880	880659	875236	845659	534548	633636	1.08053e+06	727766	929926	1.06057e+06	1.47697e+06	1.12458e+06	1.39058e+06	1.03561e+06	1.04059e+06	1.32707e+06	1.27679e+06	1.5408e+06	1.39714e+06	750745	728733	1.35109e+06
E2RQL6	16	16	0.000852809	0.00312974	1.15822	Control	tobramycin-treated	Carn_acyltransf domain-containing protein OS=Canis lupus familiaris (Dog) (Canis familiaris) OX=9615 GN=CRAT PE=3 SV=2	5.91944e+06	4.62964e+06	5.59833e+06	6.14576e+06	5.45676e+06	5.75574e+06	6.107e+06	6.01378e+06	5.46841e+06	5.85212e+06	5.88163e+06	5.04877e+06	4.86181e+06	4.53002e+06	4.47357e+06	4.37928e+06	5.35466e+06	4.75271e+06	4.62184e+06	4.5201e+06	5.00357e+06	4.64034e+06	4.41746e+06	4.3818e+06	4.89869e+06	5.82975e+06	4.78217e+06
A0A5F4BU97	1	1	0.000861321	0.00314704	1.39199	tobramycin-treated	Control	ADF-H domain-containing protein OS=Canis lupus familiaris (Dog) (Canis familiaris) OX=9615 GN=GMFB PE=4 SV=1	186026	154416	167561	139127	146140	116707	132842	102092	130488	150020	149552	146903	158329	139931	140854	201997	198009	200861	266158	250119	213291	177451	258622	241965	227440	223843	205350
A0A5F4CRC2	2	1	0.000862834	0.00314704	1.22074	tobramycin-treated	Control	Importin N-terminal domain-containing protein OS=Canis lupus familiaris (Dog) (Canis familiaris) OX=9615 GN=CSE1L PE=4 SV=1	438628	413770	397614	504733	503711	380473	441320	415860	380477	578038	581789	550358	567206	568409	595610	440714	480322	474238	611605	552270	588576	455573	516885	483486	363596	483977	571976
F1PDR0	3	2	0.000864931	0.00314704	1.36083	Control	tobramycin-treated	CD166 antigen OS=Canis lupus familiaris (Dog) (Canis familiaris) OX=9615 GN=ALCAM PE=4 SV=2	168415	160065	151738	167394	202526	180466	131724	146636	122087	87040.8	79277.8	67707.8	131819	157194	130729	146201	161354	125456	131823	103155	101716	106210	121499	111775	105242	127524	107480
E2RSH4	4	4	0.000865932	0.00314704	1.66199	Control	tobramycin-treated	Sushi domain containing 2 OS=Canis lupus familiaris (Dog) (Canis familiaris) OX=9615 GN=SUSD2 PE=4 SV=3	2.10607e+06	1.97337e+06	1.74692e+06	1.66348e+06	1.71276e+06	1.3775e+06	817155	1.06092e+06	985774	852951	909939	1.22247e+06	1.03417e+06	1.12455e+06	1.21196e+06	582467	555880	624885	1.26806e+06	1.16453e+06	1.30494e+06	484890	672075	649341	591966	936458	986593
E2RPE1	1	1	0.000869352	0.00315182	1.29696	tobramycin-treated	Control	MFS domain-containing protein OS=Canis lupus familiaris (Dog) (Canis familiaris) OX=9615 GN=SLC16A8 PE=4 SV=2	218364	174519	219823	203709	219492	220669	260779	200921	242444	254198	306988	213571	343014	265419	232596	252237	368255	266704	338007	338967	344062	286320	301214	195685	296671	245265	236793
E2R5C6	1	1	0.000885295	0.00320187	1.94223	tobramycin-treated	Control	WD_REPEATS_REGION domain-containing protein OS=Canis lupus familiaris (Dog) (Canis familiaris) OX=9615 GN=NEDD1 PE=4 SV=2	249529	284011	306423	234370	341081	591373	614072	294543	347923	516401	543871	549042	366490	449770	405404	915519	1.2454e+06	1.1096e+06	610756	914146	1.04573e+06	951987	359048	323524	1.04762e+06	793596	528336
E2RQ87	9	7	0.000890042	0.00320587	1.32085	Control	tobramycin-treated	NIPSNAP domain-containing protein OS=Canis lupus familiaris (Dog) (Canis familiaris) OX=9615 GN=NIPSNAP1 PE=4 SV=3	5.81393e+06	5.64313e+06	4.84746e+06	4.82897e+06	5.59398e+06	4.40409e+06	4.00807e+06	4.39095e+06	4.48205e+06	4.76061e+06	4.97361e+06	4.70921e+06	4.73645e+06	4.40615e+06	4.42121e+06	2.67441e+06	2.91858e+06	2.70434e+06	3.50356e+06	3.41295e+06	3.13046e+06	2.67267e+06	3.35703e+06	3.44936e+06	3.36884e+06	3.48662e+06	3.95708e+06
J9NYQ3	18	17	0.000890682	0.00320587	2.30327	tobramycin-treated	Control	Acid sphingomyelinase-like phosphodiesterase OS=Canis lupus familiaris (Dog) (Canis familiaris) OX=9615 GN=SMPDL3A PE=3 SV=2	6.24633e+06	5.95638e+06	5.47512e+06	3.69674e+06	3.86779e+06	4.28823e+06	5.2566e+06	6.15465e+06	6.02004e+06	1.34418e+07	1.41118e+07	1.41293e+07	1.95229e+07	1.86467e+07	1.82903e+07	7.7272e+06	7.1403e+06	6.83122e+06	1.48748e+07	1.41023e+07	1.54428e+07	4.44741e+06	3.45554e+06	3.7171e+06	1.25724e+07	1.42702e+07	1.36076e+07
F1PKT4	15	15	0.00089978	0.00322792	2.51466	tobramycin-treated	Control	Cysteine sulfinic acid decarboxylase OS=Canis lupus familiaris (Dog) (Canis familiaris) OX=9615 GN=CSAD PE=3 SV=3	1.11682e+06	873541	792813	593177	678304	583974	1.42119e+06	1.48741e+06	1.49593e+06	1.48046e+06	1.46363e+06	1.45845e+06	1.30169e+06	1.15911e+06	1.27324e+06	3.0277e+06	3.31896e+06	3.2926e+06	2.61794e+06	2.62107e+06	2.48786e+06	5.52202e+06	5.41422e+06	5.61826e+06	1.32315e+06	1.14264e+06	958035
Q4KKT6	15	12	0.000904094	0.00322792	1.43079	Control	tobramycin-treated	Collagen type VI alpha 3 chain OS=Canis lupus familiaris (Dog) (Canis familiaris) OX=9615 GN=COL6A3 PE=4 SV=1	863102	734985	823997	848824	904145	1.15108e+06	1.05471e+06	905931	815032	663230	662310	672648	867458	801784	893871	764598	734105	647255	368287	389068	449316	732269	429739	410929	785421	572726	479952
E2R3V7	2	2	0.000905032	0.00322792	6.09139	tobramycin-treated	Control	Mitochondrial antiviral signaling protein OS=Canis lupus familiaris (Dog) (Canis familiaris) OX=9615 GN=MAVS PE=4 SV=2	5252.17	4204.76	4436.06	2119.79	1595.98	349.703	9308.37	905.163	6803.42	8343.15	8921.24	14067.6	27733.2	15274.8	13806.2	2314.95	7496.29	2018.6	8366.81	5333.5	4075.9	54030.9	62170.7	54993.4	43381	41871.8	51897.7
E2R6F8	1	1	0.000905431	0.00322792	1.73181	tobramycin-treated	Control	Mannose-P-dolichol utilization defect 1 OS=Canis lupus familiaris (Dog) (Canis familiaris) OX=9615 GN=MPDU1 PE=4 SV=2	15198.1	21561.2	23415.8	31499.2	27155.9	38899.3	34876.4	52919.1	56290.5	22149.6	46585.9	62118.2	62855.3	59058.1	76868	77816.5	62823.8	64669	58589.7	40438.1	44021.7	63820.1	88178.7	76488.1	38877.3	33530.5	66482.6
A0A5F4C8X4	2	2	0.000916969	0.00326128	1.364	tobramycin-treated	Control	CTP synthase OS=Canis lupus familiaris (Dog) (Canis familiaris) OX=9615 GN=CTPS2 PE=3 SV=1	59343.4	65012.8	63527.6	56379.8	71479.2	71515.1	71102.4	80185.9	67541.6	80105.4	111114	94799.6	74917.1	92504.4	92061.1	87687.5	56592.5	103487	119124	112003	99629	91128.9	113481	117494	62226.5	71379.8	73670.5
F1PF02	8	8	0.000920583	0.00326638	1.22999	tobramycin-treated	Control	Proteasome subunit beta OS=Canis lupus familiaris (Dog) (Canis familiaris) OX=9615 GN=PSMB1 PE=3 SV=3	1.16248e+06	1.2154e+06	1.24433e+06	1.7301e+06	1.65386e+06	1.62201e+06	1.60948e+06	1.55587e+06	1.54735e+06	1.6487e+06	1.59817e+06	1.53226e+06	1.77005e+06	1.76385e+06	1.87607e+06	1.98368e+06	2.23879e+06	1.80961e+06	2.14385e+06	2.151e+06	2.2166e+06	1.52935e+06	1.54797e+06	1.59585e+06	1.71637e+06	1.88648e+06	1.80957e+06
E2QZE7	9	8	0.00092776	0.00327739	1.18845	Control	tobramycin-treated	Aldolase_II domain-containing protein OS=Canis lupus familiaris (Dog) (Canis familiaris) OX=9615 GN=ADD3 PE=4 SV=1	1.86684e+06	1.62996e+06	1.68719e+06	1.82531e+06	1.68257e+06	1.79083e+06	1.65527e+06	1.71322e+06	1.59929e+06	1.47225e+06	1.5966e+06	1.49331e+06	1.24673e+06	1.40371e+06	1.38354e+06	1.3304e+06	1.59298e+06	1.48361e+06	1.21457e+06	1.3377e+06	1.61528e+06	1.3787e+06	1.18877e+06	1.09815e+06	1.88977e+06	1.7259e+06	1.54912e+06
E2RLS3	39	22	0.000928653	0.00327739	1.14263	tobramycin-treated	Control	HATPase_c domain-containing protein OS=Canis lupus familiaris (Dog) (Canis familiaris) OX=9615 GN=HSP90AB1 PE=3 SV=2	1.8775e+07	1.87662e+07	1.79342e+07	1.64053e+07	1.75922e+07	1.57695e+07	1.84e+07	1.94496e+07	1.80079e+07	1.94309e+07	1.91343e+07	1.93651e+07	2.02977e+07	2.07358e+07	2.14842e+07	2.14767e+07	2.0624e+07	2.09243e+07	2.09855e+07	1.92713e+07	2.06099e+07	2.15711e+07	2.47143e+07	2.37041e+07	1.63172e+07	1.91639e+07	1.83459e+07
E2R8W7	7	6	0.000930252	0.00327739	1.18019	tobramycin-treated	Control	Calcium binding protein 39 OS=Canis lupus familiaris (Dog) (Canis familiaris) OX=9615 GN=CAB39 PE=4 SV=1	457023	383341	379350	351342	386608	401858	429351	394839	498895	464804	499659	466587	480747	492543	610051	496021	434785	496801	437883	410859	398549	451461	466532	455697	520985	531014	577347
A0A5F4D8J3	2	2	0.000943891	0.00331763	1.84116	tobramycin-treated	Control	PDZ domain-containing protein OS=Canis lupus familiaris (Dog) (Canis familiaris) OX=9615 GN=ENSCAFG00000041016 PE=4 SV=1	63390.1	62795.5	28885.5	65754.8	57520.1	45994.5	56550.8	54754.8	71427.3	75150.9	75674.4	85690.3	129108	88942.3	129999	108665	92964.3	97790.8	58256.6	69903.4	53376.5	128281	190189	234379	58854	72467.6	117510
P62825	10	10	0.000961393	0.00337124	1.1308	tobramycin-treated	Control	GTP-binding nuclear protein Ran OS=Canis lupus familiaris (Dog) (Canis familiaris) OX=9615 GN=RAN PE=1 SV=3	4.0297e+06	4.03921e+06	3.94228e+06	3.88176e+06	4.11549e+06	3.37574e+06	3.66876e+06	4.03646e+06	3.92362e+06	4.14595e+06	4.39734e+06	3.93654e+06	4.72311e+06	4.42148e+06	4.87727e+06	4.12654e+06	4.12497e+06	3.78746e+06	4.69159e+06	4.25426e+06	4.5239e+06	4.17694e+06	4.48211e+06	4.75765e+06	3.8526e+06	4.73913e+06	5.16654e+06
A0A5F4C4R1	1	1	0.000967064	0.0033795	1.90247	Control	tobramycin-treated	APC regulator of WNT signaling pathway OS=Canis lupus familiaris (Dog) (Canis familiaris) OX=9615 GN=APC PE=4 SV=1	144171	120236	165785	122363	124446	84684.9	83975.6	93753	87632.1	112105	123600	107295	69570.9	64963.6	52371.7	22192	12873.3	37701.1	76005.9	59851.7	46955	29240.4	33033.1	53865.5	51562.9	69084.3	57427
E2RSI6	42	25	0.000968264	0.0033795	1.1543	Control	tobramycin-treated	FERM domain-containing protein OS=Canis lupus familiaris (Dog) (Canis familiaris) OX=9615 GN=EZR PE=4 SV=1	2.69716e+07	2.39389e+07	2.6297e+07	2.32797e+07	2.17776e+07	2.25542e+07	2.57369e+07	2.81829e+07	2.55885e+07	2.15203e+07	2.14267e+07	2.53561e+07	2.18169e+07	2.25038e+07	2.44538e+07	1.98609e+07	1.92124e+07	1.91615e+07	2.18921e+07	2.04341e+07	2.34307e+07	1.92685e+07	1.9152e+07	1.87663e+07	2.27923e+07	2.53866e+07	2.22466e+07
E2R489	2	1	0.000978057	0.00340574	2.90263	tobramycin-treated	Control	IF rod domain-containing protein OS=Canis lupus familiaris (Dog) (Canis familiaris) OX=9615 GN=KRT84 PE=3 SV=2	100407	117144	73681.5	54720.6	82404.8	87366.1	92077.4	134081	87476.1	288616	107478	347536	71098.6	302766	378601	206313	78663.1	166783	359593	282025	354590	97712	124205	129453	187507	643667	688030
E2RGG9	9	8	0.00100734	0.00349957	1.33235	tobramycin-treated	Control	WHEP-TRS domain-containing protein OS=Canis lupus familiaris (Dog) (Canis familiaris) OX=9615 GN=WARS1 PE=3 SV=2	396864	438897	404777	467679	431113	470366	625950	588025	632489	421463	537644	540762	570004	521187	600962	629085	735354	715720	667513	614142	786043	739496	898190	759084	740341	591458	805879
F1PFZ5	1	1	0.00101664	0.00352369	1.73192	tobramycin-treated	Control	Milk fat globule-EGF factor 8 protein OS=Canis lupus familiaris (Dog) (Canis familiaris) OX=9615 GN=MFGE8 PE=4 SV=3	24424.5	20328.8	18586.3	35138.2	43329.4	50490.7	65669.9	95640.3	97337.3	50911.8	75555.2	67185.5	72309	53695.8	64516.4	126549	125559	125800	66253.2	60319.3	78900.3	127361	111678	127703	80541.7	71976.7	75191.4
E2R879	5	5	0.0010352	0.00357974	1.4729	Control	tobramycin-treated	MFS domain-containing protein OS=Canis lupus familiaris (Dog) (Canis familiaris) OX=9615 GN=SLC22A8 PE=4 SV=2	970763	899711	953602	1.0782e+06	1.03768e+06	952987	873576	888121	748319	772924	696190	650351	797972	642186	763723	488321	590846	461680	610082	584476	549028	357410	341867	314183	1.08367e+06	886119	819085
A0A5F4CA45	11	9	0.00103927	0.00358554	1.46932	Control	tobramycin-treated	VWFA domain-containing protein OS=Canis lupus familiaris (Dog) (Canis familiaris) OX=9615 GN=VWA8 PE=4 SV=1	386378	402477	470685	536266	539163	490028	715802	663124	544401	295733	338133	195315	325697	266322	293838	368192	535705	382073	433193	439202	531791	457087	346663	346658	432318	281430	193933
J9JHP0	5	4	0.00104175	0.00358583	1.85678	Control	tobramycin-treated	Myosin VIIB OS=Canis lupus familiaris (Dog) (Canis familiaris) OX=9615 GN=MYO7B PE=3 SV=1	134916	138313	185639	251576	235103	213479	367516	505563	392230	221805	259115	187041	236105	152686	160426	131205	104885	95697.5	153039	136485	135148	111857	137161	129879	92012.5	79912.7	86871.3
A0A5F4CDN4	1	1	0.00104977	0.00360515	1.66556	Control	tobramycin-treated	Histidine ammonia-lyase OS=Canis lupus familiaris (Dog) (Canis familiaris) OX=9615 GN=HAL PE=3 SV=1	117884	121811	80501.8	131377	124739	129276	223892	159672	143915	99084.4	132800	93630.4	70130.7	64983.2	106070	38749.2	56267.8	43983.1	64747.8	68143.6	65016.8	57675.1	128950	105677	142396	99260.3	43101.1
A0A5F4CQG2	2	2	0.00105427	0.00361231	1.40614	tobramycin-treated	Control	Arrestin_C domain-containing protein OS=Canis lupus familiaris (Dog) (Canis familiaris) OX=9615 GN=ARRB1 PE=4 SV=1	40677.4	30263.7	28067.8	34541	25490.3	35514	37140.3	40461.7	47233.2	36197.7	43540.7	48787.5	48957.4	56856.6	64199.4	39130	35690.4	48807.7	33942.3	34249.7	54634.8	50817.8	64576.6	49371.6	61171.5	57113.9	70167.3
F1PFK1	1	1	0.00111189	0.00380106	2.88326	Control	tobramycin-treated	Autophagy related 2B OS=Canis lupus familiaris (Dog) (Canis familiaris) OX=9615 GN=ATG2B PE=4 SV=2	7153.72	6982.03	8133.7	4807.47	8296.94	9042.07	19795.9	15367.7	14723.2	4572.85	4996.58	5958.58	2358.43	2700.36	2514.77	5967.13	3258.39	4215.12	1194.96	2149.22	2280.36	7807.36	7233.55	7025.84	452.992	442.443	285.092
F1PSK3	1	1	0.0011204	0.00382143	1.50555	tobramycin-treated	Control	SH3 domain-binding glutamic acid-rich-like protein OS=Canis lupus familiaris (Dog) (Canis familiaris) OX=9615 GN=SH3BGRL3 PE=3 SV=3	38030.8	33187	79354.7	38141	40749.7	50854.6	62720.7	67864.4	92441.1	95693.8	87148.8	120741	69323.6	57786.3	91335.7	104965	99905.8	84634	79817.4	43611.3	62943.7	61872.5	89045.2	83650.1	100973	80547.8	101619
E2RQP6	7	7	0.00112951	0.00384374	1.30438	tobramycin-treated	Control	Eukaryotic translation initiation factor 3 subunit C OS=Canis lupus familiaris (Dog) (Canis familiaris) OX=9615 GN=EIF3C PE=3 SV=2	333430	315342	290727	330346	325951	360709	343542	300208	305504	332344	318120	334255	347090	374727	401583	546280	464187	582033	530238	531412	492440	448240	435722	366433	353418	354738	367176
F1P9I1	5	4	0.00113454	0.00385126	1.52145	Control	tobramycin-treated	Solute carrier family 5 member 12 OS=Canis lupus familiaris (Dog) (Canis familiaris) OX=9615 GN=SLC5A12 PE=3 SV=2	461183	520607	524275	339341	452870	458935	439738	524211	503157	173871	242130	337605	305033	290007	313957	264985	236079	203870	295880	259398	311758	225964	166945	193713	597604	598720	535487
J9JHD4	26	25	0.00113687	0.00385126	1.19114	Control	tobramycin-treated	Acetyl-CoA acetyltransferase 1 OS=Canis lupus familiaris (Dog) (Canis familiaris) OX=9615 GN=ACAT1 PE=3 SV=1	7.5006e+07	7.40411e+07	7.16655e+07	7.45347e+07	7.29943e+07	7.41993e+07	7.38638e+07	7.02864e+07	6.64784e+07	6.09718e+07	6.44566e+07	6.28371e+07	5.59876e+07	5.88131e+07	5.98562e+07	5.20579e+07	4.89687e+07	5.24148e+07	6.00138e+07	5.60398e+07	6.02683e+07	5.59403e+07	5.69897e+07	5.19673e+07	7.94367e+07	8.28498e+07	7.66783e+07
E2RKK9	2	1	0.00115816	0.00391157	1.56119	tobramycin-treated	Control	Lysophosphatidylcholine acyltransferase 3 OS=Canis lupus familiaris (Dog) (Canis familiaris) OX=9615 GN=LPCAT3 PE=3 SV=2	23851.1	18594.8	47167.7	49661.4	53261.1	61656.7	52026.1	62763.5	51590.7	64188.7	66234.3	68532.5	71132.8	57560.7	49690.8	77987.3	123842	67259.1	76823	61683.9	43430.4	77701.3	86320.3	85177	110901	69956.6	54770
A0A5F4BRR8	8	8	0.00115989	0.00391157	1.95558	tobramycin-treated	Control	PHB domain-containing protein OS=Canis lupus familiaris (Dog) (Canis familiaris) OX=9615 GN=STOM PE=4 SV=1	843901	829777	858291	583722	585659	464097	570836	628580	620323	2.0879e+06	2.21952e+06	2.0624e+06	972488	992124	986137	638845	679439	757054	1.64088e+06	1.51981e+06	1.55838e+06	638006	746901	706365	1.53375e+06	1.66865e+06	2.00044e+06
E2R0K4	11	8	0.00116597	0.00392323	1.19548	tobramycin-treated	Control	RAB14, member RAS oncogene family OS=Canis lupus familiaris (Dog) (Canis familiaris) OX=9615 GN=RAB14 PE=4 SV=1	4.2549e+06	3.82251e+06	3.48218e+06	3.045e+06	2.94526e+06	3.26761e+06	3.46856e+06	3.33371e+06	3.42436e+06	3.25761e+06	3.39646e+06	3.55528e+06	4.02109e+06	4.04624e+06	4.17227e+06	5.01282e+06	4.66889e+06	5.01671e+06	4.37605e+06	3.52697e+06	4.15497e+06	4.52054e+06	3.86085e+06	4.14642e+06	4.15993e+06	4.00043e+06	4.33155e+06
E2RRC6	26	10	0.00117463	0.00393355	1.2206	tobramycin-treated	Control	FERM domain-containing protein OS=Canis lupus familiaris (Dog) (Canis familiaris) OX=9615 GN=RDX PE=4 SV=2	1.79272e+06	1.85173e+06	1.67073e+06	1.53849e+06	1.53094e+06	2.01855e+06	1.99616e+06	2.25268e+06	2.05707e+06	1.93923e+06	1.92666e+06	2.32706e+06	2.29998e+06	2.43428e+06	2.56074e+06	2.20135e+06	2.5025e+06	2.03886e+06	2.24798e+06	2.12367e+06	2.57139e+06	2.06709e+06	1.82733e+06	1.87914e+06	3.00802e+06	2.26519e+06	2.56984e+06
A0A5F4C3J7	2	2	0.00117657	0.00393355	1.4745	tobramycin-treated	Control	Thioredoxin domain-containing protein OS=Canis lupus familiaris (Dog) (Canis familiaris) OX=9615 GN=NHLRC2 PE=4 SV=1	156294	154698	155027	81189	101279	117164	150511	122494	127618	126355	177804	130336	181160	158868	127394	269981	290378	286813	218125	175663	155412	214867	207660	220944	179811	177508	140272
J9P0A6	1	1	0.00117692	0.00393355	1.56892	tobramycin-treated	Control	OBG-type G domain-containing protein OS=Canis lupus familiaris (Dog) (Canis familiaris) OX=9615 GN=DRG1 PE=4 SV=1	20966.8	23066.8	18097.8	24095.6	25024.3	45772.5	35641.9	34879.1	42596	24846.7	43520.2	58815.8	48240.8	50287.9	48780.3	58655	50601.5	61656.8	51481.6	48092.7	73882.5	49105	52107.7	39317.1	30587.8	27406	30275.6
A0A5F4BQH1	1	1	0.00118784	0.00396122	1.53853	Control	tobramycin-treated	PKD domain-containing protein OS=Canis lupus familiaris (Dog) (Canis familiaris) OX=9615 GN=SORCS2 PE=4 SV=1	143480	154949	103472	144260	159910	186154	118888	153900	153828	58428.1	125393	72497.9	131390	80951.8	60531.7	81076.1	121286	114093	82253.8	73300	86323.2	162010	128182	156643	81382.1	52542.8	46128.6
A0A5F4C8R9	8	7	0.00120843	0.00401489	1.34856	tobramycin-treated	Control	AAA domain-containing protein OS=Canis lupus familiaris (Dog) (Canis familiaris) OX=9615 GN=PSMC6 PE=3 SV=1	450051	461382	539724	539068	527542	720138	803842	850487	816015	481408	675341	696874	828514	845007	844224	922490	895858	1.02077e+06	913911	880780	1.02028e+06	1.07962e+06	905811	787558	962531	828097	806761
F1PP08	29	28	0.0012093	0.00401489	1.3108	Control	tobramycin-treated	Dipeptidyl peptidase 4 OS=Canis lupus familiaris (Dog) (Canis familiaris) OX=9615 GN=DPP4 PE=3 SV=3	3.2232e+07	3.2587e+07	3.34973e+07	3.11874e+07	3.28853e+07	2.85849e+07	3.129e+07	3.54452e+07	3.08894e+07	2.79617e+07	2.77614e+07	2.80919e+07	2.94474e+07	2.84704e+07	2.76255e+07	1.79233e+07	1.818e+07	1.6762e+07	3.15559e+07	3.0294e+07	2.65182e+07	1.56638e+07	1.75462e+07	1.927e+07	2.36927e+07	2.74865e+07	2.60886e+07
A0A5F4D079	2	2	0.00122304	0.00404277	1.68435	tobramycin-treated	Control	Proteasome activator subunit 2 OS=Canis lupus familiaris (Dog) (Canis familiaris) OX=9615 GN=PSME2 PE=4 SV=1	78270.2	79453.8	64184.5	73037.6	104536	198560	182356	170094	186488	132326	123957	173884	214027	211263	180583	298152	271704	187319	147889	106774	231060	272204	251430	249784	350391	273566	153828
F6V4W0	1	1	0.0012231	0.00404277	1.26947	tobramycin-treated	Control	W2 domain-containing protein OS=Canis lupus familiaris (Dog) (Canis familiaris) OX=9615 GN=BZW1 PE=4 SV=1	73024.6	51850.4	56652.1	43192.4	67674.5	50570.9	40441.8	39881	47655	62977.7	72867.1	55083.9	52822.9	57471.1	81534	75353.8	55491.1	74276.6	72926.8	70809.7	68530.3	59654.4	60069.6	80627.9	55916	64323.3	74957.3
E2RPR4	3	3	0.00123668	0.0040772	1.21946	Control	tobramycin-treated	2-amino-3-carboxymuconate-6-semialdehyde decarboxylase OS=Canis lupus familiaris (Dog) (Canis familiaris) OX=9615 GN=ACMSD PE=3 SV=1	307827	301798	265976	327848	302276	340660	234143	261855	353386	208160	239695	211997	278554	274472	260810	245280	228673	228302	258771	220678	206832	329683	280536	286778	217326	233950	210735
E2RNI5	4	4	0.00123896	0.0040772	1.34278	Control	tobramycin-treated	DAO domain-containing protein OS=Canis lupus familiaris (Dog) (Canis familiaris) OX=9615 GN=FOXRED1 PE=4 SV=2	643012	586777	710174	680841	560720	461814	480872	748449	553048	379924	386683	432786	460836	438119	473301	444809	497537	489661	577236	472779	583095	369297	429538	493026	213862	459156	479639
P81709	5	5	0.00124387	0.00408437	2.70489	tobramycin-treated	Control	Lysozyme C, spleen isozyme OS=Canis lupus familiaris (Dog) (Canis familiaris) OX=9615 GN=VGNC:42901 PE=1 SV=1	3.11595e+07	2.51007e+07	2.74855e+07	2.20761e+07	1.8211e+07	1.7541e+07	1.99962e+07	1.70386e+07	1.90068e+07	6.94164e+07	6.86945e+07	6.39863e+07	6.82603e+07	5.94034e+07	6.25019e+07	1.93088e+07	1.85398e+07	2.04174e+07	4.67494e+07	5.10438e+07	5.47792e+07	2.36368e+07	2.78885e+07	2.44024e+07	1.24011e+08	1.40749e+08	1.25266e+08
E2RF06	6	6	0.00125172	0.00410117	1.42036	tobramycin-treated	Control	Importin N-terminal domain-containing protein OS=Canis lupus familiaris (Dog) (Canis familiaris) OX=9615 GN=IPO5 PE=4 SV=3	319397	358039	367858	339485	299577	451211	511410	458160	472969	354421	352046	426086	521655	462587	564957	829907	698561	656913	545324	534575	691348	587194	563158	523580	829142	563903	459041
A0A5F4CH84	1	1	0.00125548	0.0041045	1.39945	tobramycin-treated	Control	Cysteine and histidine rich domain containing 1 OS=Canis lupus familiaris (Dog) (Canis familiaris) OX=9615 GN=CHORDC1 PE=4 SV=1	300563	253961	324035	279129	343541	316012	385633	255006	320534	303967	295073	274412	380063	515930	398676	466044	496312	413637	594945	643267	578744	380109	399206	378448	502140	365910	389637
F1PJA5	1	1	0.00125994	0.00411012	1.58845	tobramycin-treated	Control	TSC22 domain family member 1 OS=Canis lupus familiaris (Dog) (Canis familiaris) OX=9615 GN=TSC22D1 PE=4 SV=2	122794	88782.9	80159.1	17299.3	9220.15	24256.3	36157.3	14891	24428.3	82544.8	79545.7	58929.6	76690.7	63972.1	64966.1	77160.2	75830.4	87230.2	82307.1	58909.5	50966.2	50461.6	59969.7	96455.8	99950.6	89570.4	72442.2
E2R0L9	11	11	0.00128446	0.004181	1.29161	tobramycin-treated	Control	T-complex 1 OS=Canis lupus familiaris (Dog) (Canis familiaris) OX=9615 GN=TCP1 PE=3 SV=1	1.70573e+06	1.53382e+06	1.7221e+06	2.10934e+06	2.21968e+06	2.19796e+06	1.76516e+06	1.71096e+06	1.51226e+06	2.01267e+06	2.13345e+06	2.19979e+06	2.42699e+06	2.22794e+06	2.7619e+06	2.11756e+06	2.16136e+06	2.18193e+06	2.81938e+06	2.85304e+06	3.10661e+06	1.92004e+06	1.84889e+06	1.62307e+06	2.73325e+06	2.87044e+06	2.56535e+06
E2RD65	2	2	0.00129334	0.00420077	1.28225	tobramycin-treated	Control	Actin-related protein 2/3 complex subunit 5 OS=Canis lupus familiaris (Dog) (Canis familiaris) OX=9615 GN=ARPC5 PE=3 SV=3	324733	242167	263446	305915	288526	210741	210516	151594	235255	373641	299797	274144	280746	273599	299699	252944	275762	263424	272531	341883	345904	344399	364079	362141	343000	366555	392001
E2RLY5	14	14	0.001311	0.00424889	2.39875	tobramycin-treated	Control	CYTOSOL_AP domain-containing protein OS=Canis lupus familiaris (Dog) (Canis familiaris) OX=9615 GN=LAP3 PE=3 SV=2	4.19192e+06	3.90029e+06	4.07186e+06	4.21488e+06	3.7289e+06	3.36738e+06	3.32981e+06	3.78541e+06	3.87594e+06	5.8576e+06	5.19111e+06	5.27202e+06	6.01433e+06	6.60319e+06	6.22545e+06	5.8859e+06	5.97375e+06	5.88335e+06	6.12643e+06	5.972e+06	6.60853e+06	5.70345e+06	6.24058e+06	5.87691e+06	2.13716e+07	3.12973e+07	2.32487e+07
A0A5F4CN11	1	1	0.00132535	0.00427995	1.74933	tobramycin-treated	Control	Membrane bound O-acyltransferase domain containing 7 OS=Canis lupus familiaris (Dog) (Canis familiaris) OX=9615 GN=MBOAT7 PE=3 SV=1	6107.81	19789.9	4084.49	9281.08	9799.77	16556.4	18965.1	24015.8	14474.2	15476.7	23170.3	19604.3	31608	17506.3	28933.1	36884.8	25848.5	34652.9	16047	19665	22379.1	37925	28454.2	28312.5	13106.4	16064.3	14957.2
A0A5F4DD59	6	6	0.0013263	0.00427995	1.46063	tobramycin-treated	Control	WH1 domain-containing protein OS=Canis lupus familiaris (Dog) (Canis familiaris) OX=9615 GN=VASP PE=3 SV=1	307834	278702	253474	343105	373859	254928	275841	318450	398108	363453	377111	288688	369902	415914	420395	410997	396419	408316	406096	335788	351228	454305	499933	546295	601978	710650	834610
A0A5F4C7F5	1	1	0.00133197	0.00428353	1.19622	tobramycin-treated	Control	Oxysterol-binding protein OS=Canis lupus familiaris (Dog) (Canis familiaris) OX=9615 GN=OSBPL9 PE=3 SV=1	78707.7	79886.9	73265.9	113361	79040.7	80971.3	85170	86630.8	97881	108555	108757	96518.8	115205	91967.3	107151	83962.1	90306.4	112803	121959	91932.4	119878	96647.1	95918.5	84504.5	117038	103594	107244
A0A5F4DHR4	1	1	0.00133313	0.00428353	107.289	Control	tobramycin-treated	Ig-like domain-containing protein OS=Canis lupus familiaris (Dog) (Canis familiaris) OX=9615 GN=ENSCAFG00000046023 PE=4 SV=1	7050.76	2507.67	1921.32	3870	0	141.76	66133.8	47016.8	78654.5	0	1263.12	60.8204	0	0	0	125.605	0	0	99.3411	272.784	244.243	213.69	155.203	1184.4	0	0	245.066
J9NYF2	1	1	0.00133991	0.00429611	1.38581	tobramycin-treated	Control	Ubiquitin recognition factor in ER associated degradation 1 OS=Canis lupus familiaris (Dog) (Canis familiaris) OX=9615 GN=UFD1 PE=4 SV=1	70411.3	87773.2	66818	76579.4	68265.3	79712.9	91347.3	136584	172150	151688	121914	108112	190779	151175	191813	100601	121765	120940	122081	106001	135391	130891	139230	114870	93716.7	134193	119726
E2QTM0	5	5	0.00134426	0.00430084	1.31203	Control	tobramycin-treated	HD domain-containing protein OS=Canis lupus familiaris (Dog) (Canis familiaris) OX=9615 GN=HDDC3 PE=4 SV=1	662395	580527	601618	498595	601526	477900	447901	444870	462941	435146	438202	421845	373761	475136	483237	372635	619280	434461	435071	395178	387520	349196	412188	405482	245787	282245	317398
A0A5F4DCT8	10	9	0.00135265	0.00431846	1.23792	Control	tobramycin-treated	Uncharacterized protein OS=Canis lupus familiaris (Dog) (Canis familiaris) OX=9615 GN=SEC14L2 PE=4 SV=1	1.86219e+06	1.85693e+06	1.75924e+06	2.09833e+06	1.69156e+06	1.43537e+06	1.5185e+06	1.89408e+06	1.66594e+06	1.76288e+06	1.72028e+06	1.75737e+06	1.75771e+06	1.49363e+06	1.59014e+06	1.22099e+06	1.38122e+06	1.14752e+06	1.41312e+06	1.18211e+06	1.24716e+06	1.30619e+06	1.61236e+06	1.38865e+06	1.25115e+06	1.10547e+06	1.15986e+06
A0A5F4D4I3	1	1	0.00135802	0.00432637	2.58808	tobramycin-treated	Control	Fibulin-1 OS=Canis lupus familiaris (Dog) (Canis familiaris) OX=9615 GN=FBLN1 PE=3 SV=1	125518	10497.2	11760.1	8914.46	23544.1	24165	20489.2	21544.2	7388.71	43559.1	26315.4	72858	72624.9	97405.9	55441.2	113057	106709	117377	71792.8	68119.3	47125.9	123960	117703	121769	9440.33	12928.6	35631.2
A0A5F4CQ51	24	21	0.00138596	0.004406	1.13978	tobramycin-treated	Control	Protein disulfide isomerase family A member 4 OS=Canis lupus familiaris (Dog) (Canis familiaris) OX=9615 GN=PDIA4 PE=3 SV=1	5.66627e+06	5.31264e+06	5.41246e+06	5.27553e+06	5.38845e+06	4.99592e+06	4.55341e+06	5.00727e+06	4.78348e+06	5.24425e+06	5.30094e+06	5.47044e+06	6.05057e+06	6.58735e+06	6.86478e+06	5.53831e+06	5.79379e+06	5.5112e+06	6.81803e+06	6.31589e+06	6.78679e+06	5.22533e+06	5.94889e+06	5.63215e+06	5.59591e+06	5.85005e+06	5.22631e+06
E2RAG4	2	2	0.0014248	0.00451989	1.53595	Control	tobramycin-treated	Macro domain-containing protein OS=Canis lupus familiaris (Dog) (Canis familiaris) OX=9615 GN=MACROD1 PE=4 SV=3	4.96415e+06	4.14111e+06	3.61148e+06	3.91195e+06	3.79338e+06	2.3758e+06	1.86343e+06	2.35364e+06	2.9336e+06	3.24827e+06	3.06164e+06	2.84797e+06	1.99201e+06	2.49423e+06	2.20495e+06	1.42123e+06	1.33661e+06	1.49077e+06	2.81724e+06	2.27681e+06	2.25347e+06	1.80534e+06	2.33637e+06	2.0626e+06	1.48504e+06	1.75939e+06	2.10284e+06
F1Q2T9	3	3	0.00143201	0.00453315	1.69988	tobramycin-treated	Control	Malic enzyme OS=Canis lupus familiaris (Dog) (Canis familiaris) OX=9615 GN=ME1 PE=3 SV=2	95866.1	137346	34057.2	118672	105540	92675.6	62809.1	129380	103472	112613	143470	229859	186448	172837	208944	162374	106680	161624	207162	98526.3	157535	153984	274711	287925	111261	94081.9	121132
A0A5F4CED7	13	12	0.0014762	0.00466318	6.76116	tobramycin-treated	Control	Lipocln_cytosolic_FA-bd_dom domain-containing protein OS=Canis lupus familiaris (Dog) (Canis familiaris) OX=9615 GN=RBP4 PE=3 SV=1	2.55487e+07	2.39061e+07	2.43402e+07	1.75475e+07	1.65829e+07	1.60879e+07	1.09166e+07	1.18409e+07	1.18016e+07	3.60498e+07	3.73057e+07	3.98626e+07	9.3112e+07	8.42766e+07	8.51839e+07	3.115e+07	2.966e+07	2.62604e+07	9.18294e+07	8.26412e+07	8.9071e+07	1.43555e+07	1.92534e+07	1.92347e+07	2.93457e+08	4.85586e+08	5.8598e+08
E2RNW5	5	4	0.00154894	0.00488268	1.53569	tobramycin-treated	Control	Endoplasmic reticulum oxidoreductase 1 alpha OS=Canis lupus familiaris (Dog) (Canis familiaris) OX=9615 GN=ERO1A PE=4 SV=1	107867	143519	133030	149121	169328	250400	310246	312167	355730	169431	228878	222716	358040	405256	311736	404734	395966	455303	301039	279370	320791	476677	284550	270886	366204	382462	298070
A0A5F4DFI6	7	7	0.00156411	0.00492014	1.16524	tobramycin-treated	Control	Capping actin protein of muscle Z-line subunit beta OS=Canis lupus familiaris (Dog) (Canis familiaris) OX=9615 GN=CAPZB PE=4 SV=1	1.72528e+06	1.50803e+06	1.77601e+06	1.64161e+06	1.65556e+06	1.75363e+06	1.85989e+06	1.50448e+06	1.66523e+06	2.05477e+06	1.74996e+06	1.99237e+06	1.80936e+06	1.87029e+06	1.94028e+06	1.5986e+06	1.77878e+06	1.72059e+06	1.85019e+06	2.08517e+06	1.9491e+06	1.75714e+06	1.9211e+06	2.02694e+06	2.17442e+06	2.57141e+06	2.31591e+06
F1PNG0	1	1	0.00157875	0.00495578	1.76824	tobramycin-treated	Control	BHLH domain-containing protein OS=Canis lupus familiaris (Dog) (Canis familiaris) OX=9615 GN=USF1 PE=4 SV=3	160952	151962	139766	310032	252060	549691	417591	362061	318010	440788	356424	537907	448818	547558	537751	565949	435089	623544	429232	416017	818791	813350	742129	750540	450595	161059	338995
F1PSP6	6	5	0.00159843	0.00499882	1.65364	Control	tobramycin-treated	Carboxypeptidase OS=Canis lupus familiaris (Dog) (Canis familiaris) OX=9615 GN=SCPEP1 PE=3 SV=3	538625	537750	436707	591025	617937	428871	244172	379798	353225	251426	261460	465101	383113	342311	468562	169094	149085	149314	339970	316809	395908	133819	225588	209607	237765	158520	335305
A0A5F4D6P1	2	2	0.00159914	0.00499882	1.28918	tobramycin-treated	Control	CUE domain-containing protein OS=Canis lupus familiaris (Dog) (Canis familiaris) OX=9615 GN=TOLLIP PE=4 SV=1	284679	255068	222948	287248	245044	241537	281032	258122	342557	284162	343231	270145	463346	448621	439980	267927	307481	284903	287281	273078	357679	315282	333498	371164	398920	372318	416045
A0A5F4C0J4	5	3	0.00160592	0.00500283	1.38687	Control	tobramycin-treated	G3BP stress granule assembly factor 2 OS=Canis lupus familiaris (Dog) (Canis familiaris) OX=9615 GN=G3BP2 PE=4 SV=1	850293	803224	897408	460322	603283	712956	667625	614888	479505	456592	499833	526153	416740	386003	351281	477127	620476	535517	463234	622122	551893	584257	330171	379169	677154	555024	348900
A0A5F4D968	17	15	0.00160711	0.00500283	1.2623	Control	tobramycin-treated	Uncharacterized protein OS=Canis lupus familiaris (Dog) (Canis familiaris) OX=9615 GN=LMNA PE=3 SV=1	5.24644e+06	4.28566e+06	4.37288e+06	3.57454e+06	3.55579e+06	3.45851e+06	3.37746e+06	2.76061e+06	2.75644e+06	3.26145e+06	3.32055e+06	3.25598e+06	3.07833e+06	2.89582e+06	3.03843e+06	2.58406e+06	2.8989e+06	2.56004e+06	2.50651e+06	2.84772e+06	2.676e+06	3.01192e+06	3.09141e+06	2.98069e+06	3.63654e+06	2.94856e+06	2.30778e+06
J9P1Q5	11	9	0.0016206	0.00503436	1.39869	tobramycin-treated	Control	Protein transport protein SEC23 OS=Canis lupus familiaris (Dog) (Canis familiaris) OX=9615 GN=SEC23A PE=3 SV=1	402247	432354	349304	531599	429036	455489	498193	639621	719799	552887	664611	737026	793345	877551	816332	495417	557182	559230	943118	742052	928804	725066	800368	733366	481381	433139	628856
E2RSV9	3	2	0.00164594	0.00510249	1.57114	tobramycin-treated	Control	Nucleobindin 1 OS=Canis lupus familiaris (Dog) (Canis familiaris) OX=9615 GN=NUCB1 PE=4 SV=1	40259.1	39955.6	45356.4	48995.2	49835.5	42885	47864.2	39067.1	62650.2	81411.6	93821.3	49497.4	78333.1	82799.4	82350.3	63405	113423	83922.9	44430.8	72275.8	46612	104790	71928.9	103838	38830.3	46141	52105.2
A0A5F4C3X9	57	34	0.00166097	0.00513846	1.1252	Control	tobramycin-treated	Actinin alpha 4 OS=Canis lupus familiaris (Dog) (Canis familiaris) OX=9615 GN=ACTN4 PE=4 SV=1	2.12869e+07	1.9941e+07	2.0812e+07	1.974e+07	1.96077e+07	1.98341e+07	1.97841e+07	2.23701e+07	2.02614e+07	1.9251e+07	1.76631e+07	1.9017e+07	1.9532e+07	2.00834e+07	2.06005e+07	1.80947e+07	1.92227e+07	1.86819e+07	1.96449e+07	1.87147e+07	1.81731e+07	1.71109e+07	1.82712e+07	1.72945e+07	1.51076e+07	1.49137e+07	1.50318e+07
A0A5F4C5M3	1	1	0.00167735	0.00517842	1.30172	tobramycin-treated	Control	DEAD-box helicase 19A OS=Canis lupus familiaris (Dog) (Canis familiaris) OX=9615 GN=DDX19A PE=4 SV=1	68061.1	65230.1	81052	68793.4	57163.4	51202.2	65069.1	53908.8	53816.2	65245.8	73439.5	59265.1	89751.3	70636.5	96412.7	85544.2	125529	79396.1	103408	88119.6	81693.4	85628.4	75253.8	63519.8	88363.2	74363.5	63537.3
E2RS49	2	1	0.001701	0.00524063	1.28733	tobramycin-treated	Control	40S ribosomal protein S25 OS=Canis lupus familiaris (Dog) (Canis familiaris) OX=9615 GN=RPS25 PE=3 SV=3	212452	138904	151761	104761	99569.3	74239.2	133653	117582	134726	159149	159759	140095	163554	152879	131077	173524	201220	202755	203005	162824	170102	176311	169195	167211	150163	137257	186224
E2RKJ6	15	12	0.00171178	0.00526301	1.83784	tobramycin-treated	Control	SERPIN domain-containing protein OS=Canis lupus familiaris (Dog) (Canis familiaris) OX=9615 GN=SERPINB1 PE=3 SV=1	903898	840519	780491	741619	696191	773041	745678	824045	873715	877070	1.0303e+06	875363	1.61268e+06	1.42727e+06	1.51502e+06	876927	916726	781699	1.72644e+06	1.2908e+06	1.74759e+06	987045	1.06094e+06	1.06245e+06	2.54398e+06	2.77437e+06	3.28173e+06
A0A5F4CHI6	3	3	0.00171638	0.00526634	2.80812	tobramycin-treated	Control	ML domain-containing protein OS=Canis lupus familiaris (Dog) (Canis familiaris) OX=9615 GN=ENSCAFG00000013780 PE=4 SV=1	1.1861e+06	918099	953410	591225	656213	458557	289390	280406	362806	2.32481e+06	2.16805e+06	2.45596e+06	1.89181e+06	1.70817e+06	2.1024e+06	622009	524250	577578	1.87673e+06	1.95763e+06	1.85915e+06	462471	578146	667517	3.22728e+06	3.13025e+06	3.85701e+06
P25473	13	11	0.00171996	0.00526653	1.93548	tobramycin-treated	Control	Clusterin OS=Canis lupus familiaris (Dog) (Canis familiaris) OX=9615 GN=CLU PE=2 SV=1	2.24849e+06	2.14896e+06	1.99506e+06	1.56685e+06	1.61624e+06	1.7556e+06	2.04699e+06	1.87444e+06	1.84874e+06	1.90455e+06	1.80334e+06	1.84387e+06	2.53469e+06	2.48577e+06	2.49336e+06	4.70468e+06	4.70342e+06	4.71147e+06	3.06261e+06	2.95354e+06	2.79024e+06	2.96832e+06	2.74108e+06	2.59003e+06	8.23275e+06	7.33069e+06	6.34436e+06
A0A5F4CFB6	7	7	0.00173199	0.00529256	1.24969	tobramycin-treated	Control	Potassium voltage-gated channel interacting protein 3 OS=Canis lupus familiaris (Dog) (Canis familiaris) OX=9615 GN=KCNIP3 PE=4 SV=1	2.36927e+06	2.02158e+06	2.25464e+06	1.92954e+06	1.79373e+06	1.71586e+06	2.03731e+06	1.92859e+06	2.23832e+06	2.7592e+06	2.67445e+06	2.79161e+06	2.25832e+06	2.03856e+06	2.48886e+06	2.69895e+06	2.68982e+06	2.90382e+06	2.23231e+06	2.12274e+06	1.93487e+06	2.73461e+06	3.245e+06	3.53539e+06	2.10422e+06	2.15203e+06	2.34613e+06
E2RSA9	1	1	0.00175473	0.00535112	1.28229	tobramycin-treated	Control	Trafficking protein particle complex subunit OS=Canis lupus familiaris (Dog) (Canis familiaris) OX=9615 GN=TRAPPC4 PE=3 SV=1	24661	28058.3	30469.6	28483.9	22538.9	32240.8	37493.6	35160.3	48216.7	36421.2	43736.8	50119.9	43446.1	37752.7	45409.5	45610.6	35572.9	41265.3	51240.5	45932.6	50134.2	41215	34442.5	32528.8	31119.7	34453.3	36458.7
A0A5F4C303	1	1	0.0017681	0.00537631	2.07353	Control	tobramycin-treated	Carnitine palmitoyltransferase 1B OS=Canis lupus familiaris (Dog) (Canis familiaris) OX=9615 GN=CPT1B PE=3 SV=1	15418.7	41075	8565.51	28030.9	34264.3	36416.6	27063.5	18758.3	23100.7	10772.8	14361	6753.1	13862.1	10484.3	12210.8	7862.51	10504.4	21780.1	8347.95	8871.26	8963.93	28170.8	23658.7	19546.8	8346.74	2460.49	7483.49
F1PK93	19	13	0.00177017	0.00537631	1.11515	Control	tobramycin-treated	Dynamin-type G domain-containing protein OS=Canis lupus familiaris (Dog) (Canis familiaris) OX=9615 GN=OPA1 PE=3 SV=3	1.30816e+06	1.23543e+06	1.23118e+06	1.19889e+06	1.23692e+06	1.37558e+06	1.41461e+06	1.4493e+06	1.35875e+06	1.05401e+06	1.0059e+06	1.22721e+06	1.06479e+06	1.16449e+06	1.18234e+06	1.33666e+06	1.16878e+06	1.33856e+06	1.24943e+06	1.13231e+06	1.17152e+06	1.24597e+06	1.26721e+06	1.24482e+06	1.1294e+06	1.10072e+06	1.09487e+06
P63091	8	7	0.00177904	0.00538236	1.18238	Control	tobramycin-treated	Guanine nucleotide-binding protein G(s) subunit alpha OS=Canis lupus familiaris (Dog) (Canis familiaris) OX=9615 GN=GNAS PE=2 SV=1	1.44671e+06	1.43711e+06	1.52242e+06	1.32072e+06	1.36855e+06	1.19584e+06	1.31999e+06	1.69746e+06	1.43942e+06	1.22464e+06	1.29548e+06	1.44796e+06	1.25634e+06	1.10628e+06	1.22331e+06	1.0165e+06	965377	1.02503e+06	1.09727e+06	1.13396e+06	1.09656e+06	1.01179e+06	1.33715e+06	1.54134e+06	1.24379e+06	1.29726e+06	1.24358e+06
Q1HG70	4	1	0.00177935	0.00538236	2.02702	tobramycin-treated	Control	Dual specificity mitogen-activated protein kinase kinase 2 OS=Canis lupus familiaris (Dog) (Canis familiaris) OX=9615 GN=MAP2K2 PE=2 SV=1	1094	19250	20454.7	8082.15	10339.6	8601.98	8450.36	6182.96	13545.8	19666.1	19273.6	20456.4	12726.1	13161.8	15170.2	30393	42378.5	32816.1	21042.2	21106.3	15573.5	25141.1	30099.3	30805	7892.12	19500.3	11993.2
E2QUT6	1	1	0.00179537	0.00541988	1.54323	tobramycin-treated	Control	AA_TRNA_LIGASE_II domain-containing protein OS=Canis lupus familiaris (Dog) (Canis familiaris) OX=9615 GN=SARS2 PE=4 SV=2	28561.6	28345.2	27959.4	20175	24924.7	22240.1	21006.1	22017.2	21351.1	41171.4	44293.4	40259.7	37227.8	36505.9	45042.5	39570.8	38216.9	41355.1	36309.6	34144.3	25927.6	43698.8	54440.9	52332.4	19819.4	17809.9	20340.8
A4GT58	10	8	0.00183606	0.00553155	1.24805	tobramycin-treated	Control	Cdc42 GTPase-activating protein OS=Canis lupus familiaris (Dog) (Canis familiaris) OX=9615 GN=ARHGAP1 PE=2 SV=1	1.2597e+06	1.06529e+06	1.02563e+06	1.07126e+06	1.10551e+06	1.16229e+06	1.66651e+06	1.77195e+06	1.5376e+06	1.26337e+06	1.25706e+06	1.33164e+06	1.47375e+06	1.90066e+06	1.99336e+06	1.92804e+06	1.67887e+06	1.75603e+06	1.62291e+06	1.48906e+06	1.65097e+06	1.5729e+06	1.42783e+06	1.62856e+06	1.6227e+06	1.71184e+06	1.80934e+06
F1PUI6	1	1	0.00186401	0.00560448	1.41478	Control	tobramycin-treated	Archease domain-containing protein OS=Canis lupus familiaris (Dog) (Canis familiaris) OX=9615 GN=ZBTB8OS PE=4 SV=2	58100.1	55682.2	47941.8	60351.2	51590.1	42459.8	36720.6	50940.1	57277.1	36673.8	46203.2	34790.5	63284.8	38659.7	38612.6	35030.9	21099.1	29247.8	45576.1	17271.3	38456.9	33336.7	35575	38283.6	45676.8	24743.2	29257.5
A0A5F4CFI0	3	2	0.00188881	0.00566337	1.49364	tobramycin-treated	Control	Translocon-associated protein subunit alpha OS=Canis lupus familiaris (Dog) (Canis familiaris) OX=9615 GN=SSR1 PE=4 SV=1	374547	369149	334207	416723	480042	630145	436271	515586	482314	613713	745337	726468	845921	786342	901380	844386	821973	639409	513589	752696	674543	677425	677716	718988	320385	335386	469944
F1PKP8	1	1	0.00189116	0.00566337	1.56814	Control	tobramycin-treated	LRRCT domain-containing protein OS=Canis lupus familiaris (Dog) (Canis familiaris) OX=9615 GN=LGI4 PE=4 SV=2	1.03257e+06	1.07499e+06	1.04073e+06	782629	1.04131e+06	1.22393e+06	1.07206e+06	942310	1.10251e+06	788078	448312	815178	247727	958183	888030	636580	211957	643853	907154	685179	820970	604452	601531	508201	408123	974414	729907
Q9TSX8	9	1	0.00192698	0.0057591	1.79941	Control	tobramycin-treated	Pantetheinase OS=Canis lupus familiaris (Dog) (Canis familiaris) OX=9615 GN=VNN1 PE=2 SV=1	121057	141055	139578	131993	169367	134272	71657.3	59394.2	53316.8	48395.8	42434.5	50999.2	122523	126344	118574	46806.6	32985.8	44365.7	75154.8	99697.4	60253.5	49078.5	40778.9	56209.1	47379.4	35872.5	37726.1
F1Q1D5	2	2	0.00197038	0.00587709	1.59898	tobramycin-treated	Control	Protein kinase C OS=Canis lupus familiaris (Dog) (Canis familiaris) OX=9615 GN=PRKCA PE=3 SV=3	97658.1	80557.6	74456.7	59527.3	64570.4	85939.8	69362.8	45587.5	49845.9	72969.9	86096.7	91227.8	93659.3	111060	126918	96222.3	108376	103378	116775	97206.9	88020.4	89831	73585.8	68248.2	279716	165407	138040
A0A5F4C4D4	20	19	0.00197811	0.00588843	1.31114	tobramycin-treated	Control	Leucine zipper and EF-hand containing transmembrane protein 1 OS=Canis lupus familiaris (Dog) (Canis familiaris) OX=9615 GN=LETM1 PE=4 SV=1	5.70333e+06	5.38309e+06	5.40321e+06	4.67803e+06	4.79499e+06	4.39792e+06	5.71946e+06	6.34015e+06	6.4935e+06	6.86315e+06	7.27921e+06	7.29897e+06	7.73909e+06	7.07983e+06	7.30481e+06	7.18423e+06	7.27638e+06	7.39713e+06	6.55666e+06	5.83859e+06	5.91584e+06	9.11083e+06	9.70824e+06	1.01403e+07	4.72609e+06	4.9677e+06	5.87801e+06
E2QS43	3	2	0.00203814	0.00605507	1.26202	tobramycin-treated	Control	TAR DNA binding protein OS=Canis lupus familiaris (Dog) (Canis familiaris) OX=9615 GN=TARDBP PE=4 SV=2	160323	210649	235957	164663	147122	143967	136017	116677	143782	210373	198013	167705	153921	169454	166144	242206	230608	243683	206417	201090	214659	185821	245011	256798	191292	200507	199263
A0A5F4C5P0	2	2	0.00206904	0.00613471	1.53786	Control	tobramycin-treated	ADAM metallopeptidase domain 10 OS=Canis lupus familiaris (Dog) (Canis familiaris) OX=9615 GN=ADAM10 PE=4 SV=1	198690	105358	129748	90387.1	80615.9	67519.2	98947.3	139569	108683	72445.8	56275.3	55471.4	54474.5	66924.6	52854.1	101122	84100.5	98422.1	49255.2	51527.3	45609.9	97799.3	110070	90089.6	77120.6	99891.8	62438.1
A0A5F4DJQ2	4	4	0.00211314	0.00625309	1.26266	tobramycin-treated	Control	OCIA domain-containing protein OS=Canis lupus familiaris (Dog) (Canis familiaris) OX=9615 GN=OCIAD1 PE=4 SV=1	1.09002e+06	1.04436e+06	915514	1.07382e+06	1.16901e+06	1.32477e+06	1.25295e+06	1.60136e+06	1.53849e+06	1.2557e+06	1.4937e+06	1.53535e+06	1.60101e+06	1.58275e+06	1.89652e+06	1.45885e+06	1.45043e+06	1.40544e+06	1.68242e+06	1.092e+06	1.31767e+06	1.38854e+06	1.68681e+06	1.91145e+06	1.36424e+06	1.54185e+06	2.13985e+06
E2QUY7	10	10	0.0021375	0.00631269	1.2399	tobramycin-treated	Control	PCI domain-containing protein OS=Canis lupus familiaris (Dog) (Canis familiaris) OX=9615 GN=PSMD3 PE=4 SV=2	798760	767666	743293	985393	942081	957446	1.27817e+06	1.23894e+06	1.20198e+06	1.09989e+06	1.20181e+06	1.18118e+06	1.39259e+06	1.52676e+06	1.40528e+06	957560	1.57316e+06	1.16668e+06	1.08526e+06	1.02815e+06	1.08014e+06	1.28235e+06	1.33497e+06	1.29969e+06	1.17436e+06	1.133e+06	1.18145e+06
A0A5F4DFC5	12	11	0.00214471	0.00631849	1.14314	Control	tobramycin-treated	Cytochrome b5 heme-binding domain-containing protein OS=Canis lupus familiaris (Dog) (Canis familiaris) OX=9615 GN=SUOX PE=4 SV=1	7.66513e+06	6.87767e+06	6.64452e+06	7.78246e+06	8.02291e+06	6.96463e+06	7.7198e+06	8.65202e+06	8.60104e+06	6.73659e+06	6.90639e+06	6.99804e+06	7.28214e+06	7.12242e+06	7.28527e+06	5.86711e+06	5.84689e+06	5.53573e+06	7.02717e+06	6.32185e+06	7.1909e+06	6.18364e+06	7.29736e+06	6.60588e+06	5.73878e+06	7.09964e+06	7.55198e+06
E2R921	17	15	0.00214791	0.00631849	1.30054	Control	tobramycin-treated	Enoyl-CoA hydratase 1 OS=Canis lupus familiaris (Dog) (Canis familiaris) OX=9615 GN=ECH1 PE=3 SV=2	6.26234e+06	6.09585e+06	6.66263e+06	7.28707e+06	7.60193e+06	8.27395e+06	8.51218e+06	8.91118e+06	7.65662e+06	5.89251e+06	6.17507e+06	6.29278e+06	6.00169e+06	5.13455e+06	5.65106e+06	4.76809e+06	4.75706e+06	4.34145e+06	4.6536e+06	4.84476e+06	5.47061e+06	5.36557e+06	4.43689e+06	4.41123e+06	9.87192e+06	8.58718e+06	6.78361e+06
E2R1S5	3	3	0.00215573	0.00632908	1.27475	tobramycin-treated	Control	Eukaryotic translation initiation factor 6 OS=Canis lupus familiaris (Dog) (Canis familiaris) OX=9615 GN=EIF6 PE=3 SV=3	520187	403867	374448	559516	400835	423487	347301	445158	450153	514263	546645	555706	567205	543656	581333	543174	527301	460151	621826	513669	626517	424455	460437	418362	536838	652654	912451
A0A5F4C1M5	1	1	0.00216304	0.00633811	1.49569	Control	tobramycin-treated	Uncharacterized protein OS=Canis lupus familiaris (Dog) (Canis familiaris) OX=9615 GN=ENSCAFG00000042279 PE=4 SV=1	349829	345425	385917	406706	338070	313235	428251	291076	294221	325436	374237	208944	324890	208219	261154	134535	590325	153255	195326	150965	186155	207711	117598	147167	258479	206488	164869
E2QU31	4	4	0.00217773	0.0063687	1.53116	tobramycin-treated	Control	AA_TRNA_LIGASE_II domain-containing protein OS=Canis lupus familiaris (Dog) (Canis familiaris) OX=9615 GN=FARSA PE=4 SV=1	95480.9	95418.3	73829.4	111837	115401	123085	103441	183474	111825	102449	98729	125978	159013	183331	201252	228269	206025	173870	239839	178224	259239	213259	197077	152742	138724	85738.9	160786
E2RCI5	2	1	0.00218754	0.00638492	1.28373	tobramycin-treated	Control	Mtr4 exosome RNA helicase OS=Canis lupus familiaris (Dog) (Canis familiaris) OX=9615 GN=MTREX PE=4 SV=2	64554.2	60189.4	66577.8	63214.6	53856.8	48557.8	52004.8	53197.4	77619	70228.1	79951.6	64859.4	79413	68131.8	68989	82283.5	59612.7	68470.6	74321.6	65779.9	59240.8	69719.4	75734.3	77079.7	107091	105612	109324
E2QW61	3	3	0.00221806	0.00646139	8.83956	tobramycin-treated	Control	Lipopolysaccharide binding protein OS=Canis lupus familiaris (Dog) (Canis familiaris) OX=9615 GN=LBP PE=4 SV=3	5466.47	11170	7288.6	10179.5	8007.4	19572.7	13908	6339.22	6498.1	20770.9	18326.8	13115.2	11790.4	20632.2	14019.3	26862.8	17758.3	25724.9	50323.3	41081.2	42224.7	40574.7	15269.7	17581.5	398343	380117	408849
E2R8D6	8	2	0.00225358	0.00655213	1.33777	tobramycin-treated	Control	Heterogeneous nuclear ribonucleoprotein H1 OS=Canis lupus familiaris (Dog) (Canis familiaris) OX=9615 GN=HNRNPH1 PE=4 SV=3	252247	349750	415173	274005	292481	362648	334138	360876	410503	307048	325516	353138	486165	438555	512447	610560	480341	468662	340355	325253	411665	457227	460996	620020	548755	517178	501389
J9P9Z9	2	1	0.00225924	0.00655585	1.77497	tobramycin-treated	Control	EF-hand domain-containing protein OS=Canis lupus familiaris (Dog) (Canis familiaris) OX=9615 GN=DNAH7 PE=4 SV=1	22034.9	34460.4	27401.2	53592.1	55114.4	114650	51379.7	114789	74680.6	53423.1	79039.6	101363	91941.4	106908	148018	184020	166216	121696	88446.9	53631.6	132866	142002	137121	142974	59867.7	77649.9	58553.9
A0A5F4BTT9	5	2	0.00226644	0.00655645	1.39053	tobramycin-treated	Control	Protein kinase domain-containing protein OS=Canis lupus familiaris (Dog) (Canis familiaris) OX=9615 GN=MAP2K1 PE=3 SV=1	39643.7	35472.7	36087.1	36216.7	28360.7	15606.1	25051.2	31948.3	30239.1	41909.2	40068.2	49025.3	53017.8	48810.2	48935.3	38698.4	32941.9	38576.1	37677.5	39741.7	42687.2	32655.1	51240.4	68244.9	28207.9	31287.7	51146.8
E2RBC3	16	2	0.00227135	0.00655645	1.29881	tobramycin-treated	Control	Tubulin alpha chain OS=Canis lupus familiaris (Dog) (Canis familiaris) OX=9615 GN=TUBA4A PE=3 SV=2	2.44011e+06	2.03473e+06	2.16484e+06	2.03035e+06	2.35881e+06	2.09331e+06	2.3249e+06	2.32452e+06	2.08317e+06	1.90492e+06	2.04371e+06	2.80988e+06	2.3987e+06	3.22092e+06	3.61385e+06	3.04081e+06	3.00201e+06	3.02801e+06	3.36038e+06	2.76234e+06	4.48086e+06	2.72922e+06	2.59188e+06	2.18721e+06	2.53725e+06	2.64518e+06	3.21801e+06
E2R667	10	10	0.00227662	0.00655645	1.26476	tobramycin-treated	Control	Coatomer subunit beta' OS=Canis lupus familiaris (Dog) (Canis familiaris) OX=9615 GN=COPB2 PE=3 SV=1	548358	519875	436619	658327	690925	799657	786950	900282	747511	689335	680900	776122	1.00441e+06	1.05164e+06	937911	719511	819326	974831	1.01369e+06	856363	1.00756e+06	857434	918924	845379	685994	796602	765067
F6PME1	6	6	0.00227696	0.00655645	1.49761	tobramycin-treated	Control	Galectin OS=Canis lupus familiaris (Dog) (Canis familiaris) OX=9615 GN=LGALS3 PE=4 SV=1	1.1153e+06	1.20601e+06	1.15398e+06	1.28915e+06	1.17249e+06	857431	679976	909058	966715	1.06342e+06	1.12918e+06	923635	1.28275e+06	1.16296e+06	1.19968e+06	1.32314e+06	1.12072e+06	1.38922e+06	1.95058e+06	1.87434e+06	1.56048e+06	1.39684e+06	1.71832e+06	1.65378e+06	2.25874e+06	2.4574e+06	2.54044e+06
F1PIY9	2	2	0.00231995	0.00666741	2.03036	tobramycin-treated	Control	Thyroid hormone receptor interactor 10 OS=Canis lupus familiaris (Dog) (Canis familiaris) OX=9615 GN=TRIP10 PE=4 SV=3	7965.92	7131.2	7336.75	14215.4	11087.4	20743.8	16589.8	15930.6	21945.6	17274.3	9715.1	46290.9	12080.2	10641.4	23449.4	44315.2	49178.2	30204.8	15287.1	26206.9	31833.6	21420.4	35154	41165.2	20641.6	39905.7	24486.6
E2QUE7	3	2	0.00232527	0.00666989	1.72652	tobramycin-treated	Control	KOW domain-containing protein OS=Canis lupus familiaris (Dog) (Canis familiaris) OX=9615 GN=RPL26 PE=3 SV=2	89586.2	100988	94749.7	56029.3	82349.4	80366.3	93533.1	104136	107347	119235	177010	131120	138232	167625	150379	228923	201021	174069	228078	113534	189011	168961	207336	196358	59733.9	78976.3	64209.4
F1PUX4	10	10	0.00237191	0.00679068	1.31203	tobramycin-treated	Control	60S acidic ribosomal protein P0 OS=Canis lupus familiaris (Dog) (Canis familiaris) OX=9615 GN=RPLP0 PE=3 SV=1	1.90151e+06	2.16093e+06	1.75384e+06	2.06739e+06	2.24166e+06	2.21248e+06	2.34003e+06	2.58427e+06	2.76478e+06	2.69311e+06	2.44025e+06	2.68184e+06	3.11634e+06	2.70246e+06	2.95773e+06	3.65717e+06	3.12431e+06	3.69664e+06	3.29996e+06	3.72053e+06	3.77494e+06	2.97683e+06	2.67933e+06	2.89628e+06	2.32553e+06	2.00618e+06	1.80239e+06
E2RE13	4	4	0.00238064	0.00679177	1.28164	tobramycin-treated	Control	ADP ribosylation factor like GTPase 8B OS=Canis lupus familiaris (Dog) (Canis familiaris) OX=9615 GN=ARL8B PE=3 SV=1	882469	925579	769403	817904	828330	848727	892399	977940	1.04674e+06	988177	1.06595e+06	1.28448e+06	1.34754e+06	1.2612e+06	1.33266e+06	1.01833e+06	1.01384e+06	1.05051e+06	1.60768e+06	1.17121e+06	1.33259e+06	950126	1.31548e+06	1.14849e+06	737912	794459	1.05862e+06
Q9TU53	26	2	0.00238524	0.00679177	2.02159	Control	tobramycin-treated	Cubilin OS=Canis lupus familiaris (Dog) (Canis familiaris) OX=9615 GN=CUBN PE=1 SV=1	159855	377251	333179	563588	441519	708326	599907	658406	529346	401735	274997	322144	269382	264700	175706	241068	249718	221138	226429	264839	232868	160264	43108.2	63807.3	302787	306567	303431
F1P9U4	20	12	0.0023859	0.00679177	1.62171	tobramycin-treated	Control	Amidohydro-rel domain-containing protein OS=Canis lupus familiaris (Dog) (Canis familiaris) OX=9615 GN=DPYSL2 PE=4 SV=2	1.97285e+06	1.87555e+06	1.5057e+06	1.74403e+06	1.87942e+06	2.63649e+06	2.80468e+06	3.29987e+06	3.0443e+06	1.82638e+06	2.13714e+06	2.45436e+06	3.76784e+06	3.18336e+06	3.51415e+06	5.91026e+06	6.80467e+06	6.36459e+06	2.71215e+06	2.53813e+06	3.25674e+06	4.03817e+06	3.53013e+06	3.4639e+06	3.99756e+06	4.27932e+06	3.56396e+06
J9NZ55	11	10	0.00240054	0.00682046	1.29076	tobramycin-treated	Control	Nicotinate-nucleotide pyrophosphorylase [carboxylating] OS=Canis lupus familiaris (Dog) (Canis familiaris) OX=9615 GN=QPRT PE=3 SV=1	1.04692e+07	1.11056e+07	1.03351e+07	8.81082e+06	9.84769e+06	9.24273e+06	8.7727e+06	1.01957e+07	1.07157e+07	1.21505e+07	1.47689e+07	1.60389e+07	1.417e+07	1.25344e+07	1.39797e+07	1.08225e+07	9.12059e+06	8.71894e+06	1.56433e+07	1.47783e+07	1.42899e+07	9.04625e+06	1.05932e+07	1.11412e+07	1.31961e+07	1.34422e+07	1.65984e+07
A0A5F4D1F2	2	2	0.00243564	0.00690708	1.7084	Control	tobramycin-treated	Homogentisate 1,2-dioxygenase OS=Canis lupus familiaris (Dog) (Canis familiaris) OX=9615 GN=HGD PE=4 SV=1	455099	448833	361184	348118	437731	402297	186754	246501	240167	231727	306033	251032	376220	261420	241681	78704.2	286691	110752	296037	217446	220493	84922.7	105542	123992	162854	155159	149662
A0A5F4BVB3	3	3	0.00246425	0.00697338	1.56237	tobramycin-treated	Control	Tubulin tyrosine ligase like 12 OS=Canis lupus familiaris (Dog) (Canis familiaris) OX=9615 GN=TTLL12 PE=4 SV=1	93016.9	97580.7	74119	119653	103590	140602	150935	198970	222472	104128	125820	151210	166275	191294	180889	270569	232688	285446	222074	148642	203722	284175	283914	355706	175843	168669	201550
J9NW96	1	1	0.00246833	0.00697338	1.55898	tobramycin-treated	Control	BcrAD_BadFG domain-containing protein OS=Canis lupus familiaris (Dog) (Canis familiaris) OX=9615 GN=NAGK PE=4 SV=2	28507.5	48169.6	35437.2	41827.3	62419.1	92627.4	102921	85881.7	86851	45463.6	88904.9	73361	135587	110437	144363	77787.4	93123.9	103887	99718.5	95172	114729	96439.9	67669.6	82461.7	155342	108505	129940
A0A5F4C4R2	1	1	0.00249745	0.00704235	74.4904	tobramycin-treated	Control	Trinucleotide repeat containing adaptor 6A OS=Canis lupus familiaris (Dog) (Canis familiaris) OX=9615 GN=TNRC6A PE=4 SV=1	0	874.98	2619.88	827.154	572.637	538.647	1437.42	1310.23	2044.91	43390.4	33536.7	98787.7	57822	128262	157371	1710	4213.72	0	17024	6224	43250.4	76692.6	130081	128056	213400	188525	195111
A0A5F4CYW8	12	11	0.0025108	0.00706669	1.53081	tobramycin-treated	Control	Pept_C1 domain-containing protein OS=Canis lupus familiaris (Dog) (Canis familiaris) OX=9615 GN=CTSB PE=3 SV=1	1.02909e+07	9.59081e+06	9.39052e+06	1.04623e+07	1.08581e+07	1.08403e+07	8.87368e+06	1.05023e+07	1.04211e+07	1.60524e+07	1.40054e+07	1.47694e+07	1.52677e+07	1.66056e+07	1.74418e+07	1.2328e+07	1.10253e+07	1.25356e+07	1.69142e+07	2.18989e+07	2.07992e+07	7.46564e+06	8.45583e+06	9.65081e+06	2.03346e+07	1.94822e+07	2.42781e+07
F1PEI9	3	3	0.0025173	0.0070717	1.86566	Control	tobramycin-treated	Tetratricopeptide repeat domain 39B OS=Canis lupus familiaris (Dog) (Canis familiaris) OX=9615 GN=TTC39B PE=4 SV=3	213947	243419	210344	330931	299903	329300	117062	170747	170366	109323	124890	129383	231237	137905	150377	144603	162694	137123	160298	129240	118207	94820.6	120901	77983.9	148751	22727.1	35760.8
A0A5F4BVL8	6	6	0.00255229	0.00715655	2.46915	tobramycin-treated	Control	Phytanoyl-CoA 2-hydroxylase OS=Canis lupus familiaris (Dog) (Canis familiaris) OX=9615 GN=PHYH PE=4 SV=1	359947	336560	331156	341928	330044	313277	430527	442436	446828	596197	599127	542965	1.1178e+06	827634	1.01311e+06	2.23829e+06	2.35994e+06	2.43209e+06	696757	620472	670200	569244	520815	629642	368413	321103	334100
F1PF09	6	6	0.00255945	0.00716323	1.36762	Control	tobramycin-treated	Peptidase, mitochondrial processing alpha subunit OS=Canis lupus familiaris (Dog) (Canis familiaris) OX=9615 GN=PMPCA PE=3 SV=2	480047	471087	422935	327392	396788	457159	652399	732121	670344	340791	297825	354429	374574	373885	373350	384945	346615	402555	470805	381110	447771	454105	427410	491122	244768	281657	294333
F1PEF7	11	11	0.00256703	0.00717105	1.35004	Control	tobramycin-treated	FMN hydroxy acid dehydrogenase domain-containing protein OS=Canis lupus familiaris (Dog) (Canis familiaris) OX=9615 GN=HAO2 PE=3 SV=2	1.28994e+07	1.35979e+07	1.4897e+07	1.40989e+07	1.37823e+07	1.03536e+07	1.03789e+07	1.44484e+07	1.33782e+07	1.16018e+07	1.27388e+07	1.08556e+07	1.1999e+07	1.20531e+07	1.0555e+07	6.10483e+06	5.5406e+06	6.41074e+06	1.10872e+07	1.14191e+07	1.05855e+07	8.19359e+06	8.31709e+06	8.77664e+06	6.6679e+06	8.36348e+06	1.32947e+07
E2R886	7	7	0.00263784	0.00735513	1.41312	tobramycin-treated	Control	Kininogen 1 OS=Canis lupus familiaris (Dog) (Canis familiaris) OX=9615 GN=KNG1 PE=4 SV=3	2.11898e+06	1.9792e+06	2.17742e+06	2.0588e+06	2.0036e+06	1.73793e+06	1.88659e+06	1.54948e+06	1.55289e+06	1.95645e+06	1.91751e+06	1.83647e+06	1.87905e+06	2.23885e+06	2.01851e+06	2.76375e+06	3.05198e+06	3.01506e+06	2.67292e+06	2.88694e+06	2.71259e+06	2.35841e+06	2.30483e+06	2.27237e+06	4.10645e+06	4.18194e+06	4.05534e+06
E2QZS0	11	11	0.00269659	0.00748993	1.33927	Control	tobramycin-treated	Aldedh domain-containing protein OS=Canis lupus familiaris (Dog) (Canis familiaris) OX=9615 GN=ALDH8A1 PE=3 SV=1	8.60327e+06	8.03182e+06	7.93943e+06	1.0166e+07	1.01045e+07	1.00313e+07	7.00927e+06	7.212e+06	7.79891e+06	6.29177e+06	7.31508e+06	6.50061e+06	7.13571e+06	6.83717e+06	6.88196e+06	4.15537e+06	4.01299e+06	4.03301e+06	8.76056e+06	8.03929e+06	8.31897e+06	4.51409e+06	4.94425e+06	5.09184e+06	7.54228e+06	6.87194e+06	7.58628e+06
A0A5F4D8A5	2	2	0.00270117	0.00748993	3.42474	tobramycin-treated	Control	LIM zinc-binding domain-containing protein OS=Canis lupus familiaris (Dog) (Canis familiaris) OX=9615 GN=LIMA1 PE=4 SV=1	5552	5764.45	8239.06	1015.36	1427.38	583.3	2585.91	3159.65	4278.78	1927.91	1608.7	1575.13	6099.93	7885.67	7389.34	17271.1	13225.4	14991.4	7981.54	6031.48	9186.05	20338.1	22588	25892.1	17818.8	18203.3	23319.4
P61008	1	1	0.00270119	0.00748993	1.43192	tobramycin-treated	Control	Signal peptidase complex subunit 3 OS=Canis lupus familiaris (Dog) (Canis familiaris) OX=9615 GN=SPCS3 PE=1 SV=1	55348	47278.6	49324.7	31022.8	50642.5	26924.6	25687.5	34913.5	38892.7	49004.3	42660.9	43134.7	48821.3	34467.1	44882.6	75129	84887.4	58951.4	81267.9	65658.4	63705	55367.6	74049.8	60573.5	59526.5	49447.8	39548.5
A0A5F4D2D5	13	11	0.00275698	0.0076165	1.29327	Control	tobramycin-treated	Uncharacterized protein OS=Canis lupus familiaris (Dog) (Canis familiaris) OX=9615 GN=GK PE=3 SV=1	7.67032e+06	6.79275e+06	7.64725e+06	6.98146e+06	6.72803e+06	6.27948e+06	6.14968e+06	6.23359e+06	6.05195e+06	6.70944e+06	6.36209e+06	5.61575e+06	6.22756e+06	5.59221e+06	5.44156e+06	3.76032e+06	3.94745e+06	3.58101e+06	6.44672e+06	5.94387e+06	6.14899e+06	3.66952e+06	3.55029e+06	3.51965e+06	5.63507e+06	6.0263e+06	5.43692e+06
J9P8J3	18	4	0.00275701	0.0076165	1.47174	tobramycin-treated	Control	Heterogeneous nuclear ribonucleoprotein K OS=Canis lupus familiaris (Dog) (Canis familiaris) OX=9615 GN=HNRNPK PE=4 SV=2	3.81582e+06	3.03248e+06	3.32506e+06	2.07154e+06	1.89492e+06	2.00255e+06	2.95571e+06	2.6755e+06	3.21555e+06	2.21718e+06	2.75873e+06	2.51363e+06	3.27743e+06	3.46572e+06	3.82049e+06	6.44201e+06	5.59521e+06	5.2791e+06	4.30183e+06	3.82069e+06	4.4253e+06	4.64696e+06	5.19504e+06	5.10871e+06	3.42147e+06	4.03964e+06	3.22569e+06
A0A5F4CD60	5	3	0.00277172	0.00764304	3.2121	tobramycin-treated	Control	FERM domain-containing protein OS=Canis lupus familiaris (Dog) (Canis familiaris) OX=9615 GN=EPB41L2 PE=4 SV=1	2339.19	16209.1	23348.1	9002.33	11683	18796.1	32348.6	47871.1	38257.6	73205.8	58699.7	28454	73768.2	56770.9	66989.3	24843.7	29973.5	26720	25580	31424	7128.29	143709	171103	176728	100832	116913	71068.9
A0A5F4CKV5	2	2	0.0028015	0.00771094	1.58087	tobramycin-treated	Control	Solute carrier family 12 member 7 OS=Canis lupus familiaris (Dog) (Canis familiaris) OX=9615 GN=SLC12A7 PE=4 SV=1	6839.73	8886.4	6813.57	8323.1	9307.09	13051.7	29172.5	24697	20660.4	13096.1	22599	13540	24635.8	20918.1	21587.1	25645.7	33626	29474.6	24562.4	19284.3	14143.5	32475	29864.8	28793.5	17205.4	12470.3	19994.4
G1K2D7	3	3	0.0028138	0.0077306	1.24053	tobramycin-treated	Control	Coagulation factor IX OS=Canis lupus familiaris (Dog) (Canis familiaris) OX=9615 GN=F9 PE=3 SV=1	374282	342063	388768	281024	283175	243644	280455	266112	264221	440127	407680	361064	410835	388350	402403	436599	493700	417576	389228	341549	362696	334749	356458	362227	293980	290379	268194
E2QYQ4	2	2	0.00287538	0.00788398	1.39688	Control	tobramycin-treated	Cytidine monophosphate N-acetylneuraminic acid synthetase OS=Canis lupus familiaris (Dog) (Canis familiaris) OX=9615 GN=CMAS PE=4 SV=1	157441	162973	191734	197506	156358	121979	109479	181440	150023	136479	155112	117153	114937	136683	160247	72876.8	58053	90549.6	126276	138628	120865	118187	117429	105155	64637	89401.2	123228
E2RLF5	1	1	0.00288016	0.00788398	1.52006	tobramycin-treated	Control	Tyrosine-protein phosphatase non-receptor type OS=Canis lupus familiaris (Dog) (Canis familiaris) OX=9615 GN=PTPN21 PE=3 SV=2	1.62826e+06	1.33159e+06	1.5555e+06	1.75877e+06	1.45615e+06	1.72712e+06	1.69569e+06	1.82583e+06	1.63343e+06	2.34595e+06	2.73186e+06	3.92021e+06	2.3204e+06	2.93219e+06	2.71928e+06	1.32962e+06	1.80103e+06	1.25329e+06	1.51665e+06	2.34088e+06	1.88985e+06	1.96079e+06	2.74596e+06	3.19542e+06	2.4653e+06	3.57977e+06	3.37472e+06
E2RM61	6	4	0.00288803	0.00789109	1.36988	tobramycin-treated	Control	AAA domain-containing protein OS=Canis lupus familiaris (Dog) (Canis familiaris) OX=9615 GN=PSMC5 PE=3 SV=3	180549	203275	210262	205783	277113	313703	450571	440928	451572	264668	316282	382010	360711	359759	412103	530677	517500	557528	468639	398105	437999	460113	405348	490417	424108	318694	385180
A0A0N9JE84	7	1	0.00291666	0.00795479	1.35199	tobramycin-treated	Control	Tropomyosin 4 OS=Canis lupus familiaris (Dog) (Canis familiaris) OX=9615 GN=TPM4 PE=2 SV=1	81506.1	87966.7	73658	49513.9	54210.3	72407.7	65538	72142	68248.6	67836.1	71191.7	92239.9	91021	117197	122365	99568.1	70528.4	110909	75044.2	91921.5	65436.2	89169.8	110882	149550	80585	79534.7	105528
J9NTJ9	4	3	0.00292332	0.00795847	1.35226	tobramycin-treated	Control	SRP54 domain-containing protein OS=Canis lupus familiaris (Dog) (Canis familiaris) OX=9615 GN=SRPRA PE=4 SV=2	72547	70829.1	68826.9	54775.9	51023.1	45241	30702.3	35829.3	34331	48490.9	64618	60958.9	78566.7	57225.7	86057.6	70684.6	58501.9	97102	63339.1	58775.5	87897.9	86676	54623	57247.3	74274.6	76635.1	73509.9
F1Q4E1	1	1	0.00297738	0.00809094	1.68533	Control	tobramycin-treated	Uncharacterized protein OS=Canis lupus familiaris (Dog) (Canis familiaris) OX=9615 GN=MRPS22 PE=4 SV=3	21141.8	22351.8	20564.3	16767.4	15408.8	8662.02	13580.3	12388.1	11168.9	14019.6	22613.2	9351.88	16904	8448.12	13100.8	5199.22	10530.6	5772.51	10461.4	6920.41	6802.19	5364.81	7416.26	9152.94	5165.82	3019.42	8309.47
E2RHK1	3	3	0.00298774	0.00810438	1.36306	tobramycin-treated	Control	Microsomal glutathione S-transferase 1 OS=Canis lupus familiaris (Dog) (Canis familiaris) OX=9615 GN=MGST1 PE=4 SV=2	675088	596243	559939	485388	391276	295101	298907	478918	528602	681232	771744	856541	604849	689620	625790	541629	664922	634152	699574	569238	507362	416030	914535	926226	541070	510806	592770
A0A5F4C1P6	9	9	0.00300157	0.00812718	1.13168	Control	tobramycin-treated	Cytochrome p450 oxidoreductase OS=Canis lupus familiaris (Dog) (Canis familiaris) OX=9615 GN=POR PE=4 SV=1	1.45311e+06	1.29404e+06	1.424e+06	1.35706e+06	1.50028e+06	1.39892e+06	1.515e+06	1.58408e+06	1.42222e+06	1.35329e+06	1.22918e+06	1.22617e+06	1.2937e+06	1.1795e+06	1.34713e+06	1.34824e+06	1.50905e+06	1.31503e+06	1.33661e+06	1.32121e+06	1.39319e+06	1.19073e+06	1.26505e+06	1.4047e+06	1.16539e+06	1.00505e+06	1.0009e+06
E2RGI4	15	13	0.00302871	0.00818586	1.30241	tobramycin-treated	Control	Chloride intracellular channel protein OS=Canis lupus familiaris (Dog) (Canis familiaris) OX=9615 GN=CLIC4 PE=3 SV=1	1.06329e+07	1.1155e+07	1.05724e+07	8.14935e+06	7.13577e+06	6.75505e+06	8.05925e+06	8.88137e+06	9.93128e+06	1.40828e+07	1.44968e+07	1.51365e+07	1.41766e+07	1.3002e+07	1.3497e+07	8.27354e+06	8.77495e+06	7.9415e+06	1.31822e+07	1.16414e+07	1.22682e+07	1.01601e+07	1.2045e+07	1.15458e+07	9.44681e+06	9.87137e+06	1.21565e+07
A0A5F4CKH5	10	9	0.00305634	0.00823956	1.34241	tobramycin-treated	Control	Hypoxia up-regulated 1 OS=Canis lupus familiaris (Dog) (Canis familiaris) OX=9615 GN=HYOU1 PE=4 SV=1	748634	717243	719437	708085	676492	726440	1.09193e+06	1.15055e+06	1.0763e+06	807976	765176	868160	1.09795e+06	1.12569e+06	1.23393e+06	1.5693e+06	1.28523e+06	1.43329e+06	875806	793810	1.02645e+06	1.3965e+06	1.2897e+06	1.2403e+06	1.26422e+06	1.30304e+06	1.06873e+06
E2RBL2	1	1	0.00305959	0.00823956	1.22588	Control	tobramycin-treated	Secretory carrier-associated membrane protein OS=Canis lupus familiaris (Dog) (Canis familiaris) OX=9615 GN=SCAMP2 PE=3 SV=3	230866	292594	257767	249540	232850	242580	259815	248550	201996	237874	211695	201282	205557	236677	232814	187523	153200	189438	232514	174427	193652	155339	150021	149454	202389	221731	280676
A0A5F4DJT6	2	2	0.00307534	0.00825489	1.31773	Control	tobramycin-treated	Oxysterol-binding protein OS=Canis lupus familiaris (Dog) (Canis familiaris) OX=9615 GN=OSBPL8 PE=3 SV=1	255851	230886	239548	298509	252312	333837	339288	320001	379579	237755	281473	241693	233870	237928	248642	213606	177327	202429	292818	227306	288139	258697	221638	218400	168636	143191	128225
F1P8T3	1	1	0.00307631	0.00825489	1.90704	tobramycin-treated	Control	Semaphorin 7A OS=Canis lupus familiaris (Dog) (Canis familiaris) OX=9615 GN=SEMA7A PE=3 SV=3	66938	81155.2	49428.4	34544.2	58365.4	88997.1	56909.8	113233	115327	44329.6	49739.4	92580	105127	180778	200523	122737	82446.7	112678	151332	136826	222287	117370	258314	178129	107204	153591	219986
F1PKZ7	2	2	0.00308254	0.00825683	1.22159	tobramycin-treated	Control	Haloacid dehalogenase like hydrolase domain containing 2 OS=Canis lupus familiaris (Dog) (Canis familiaris) OX=9615 GN=HDHD2 PE=4 SV=2	289465	305205	241720	431501	336716	456091	464138	474193	486890	445929	548828	513995	444837	440377	534647	494822	414691	435775	408446	410386	475681	533920	532503	491210	448207	495654	446803
A0A5F4CDP6	3	2	0.00309752	0.00828214	1.56417	tobramycin-treated	Control	IF rod domain-containing protein OS=Canis lupus familiaris (Dog) (Canis familiaris) OX=9615 GN=DES PE=3 SV=1	230201	171523	191336	74954.1	110126	72084.1	19870	29393.4	25455.5	168108	141605	201512	123143	140721	163701	194982	176483	206322	114643	101554	103117	117491	166201	174174	196488	179555	223746
A0A5F4BSN7	3	3	0.00310444	0.00828584	1.53334	Control	tobramycin-treated	Calcium/calmodulin dependent serine protein kinase OS=Canis lupus familiaris (Dog) (Canis familiaris) OX=9615 GN=CASK PE=3 SV=1	197589	171582	186232	149374	158732	112545	85531.9	106628	80106.6	88906.3	70498.3	66274.2	74071.6	55738.2	63739	133106	138091	141301	124310	96416.6	87815.8	97764.1	101662	88388.5	73403.6	77326.6	49419.3
A0A5F4BRC5	2	2	0.0031241	0.00832347	2.57788	Control	tobramycin-treated	G_PROTEIN_RECEP_F3_4 domain-containing protein OS=Canis lupus familiaris (Dog) (Canis familiaris) OX=9615 GN=GPRC5C PE=4 SV=1	213115	173689	129231	41233.9	62318.7	111169	139910	63839.3	28906.1	17682.6	19280.3	9414.48	1929.66	7528.09	8511.28	24864.1	23343.5	18056.5	31502.1	29176.6	53932.2	48458.8	7728.41	1148.65	211876	209468	23542.6
A0A5F4DKN3	1	1	0.00313543	0.00832608	1.53146	Control	tobramycin-treated	Protein phosphatase 1 regulatory subunit 9A OS=Canis lupus familiaris (Dog) (Canis familiaris) OX=9615 GN=PPP1R9A PE=4 SV=1	482339	421385	496996	408876	388198	291833	253348	246345	199242	374044	328612	266975	166530	171205	129139	181441	122014	189714	238684	197944	191097	268856	216112	240332	243080	324570	313724
F1P6L7	2	2	0.00313798	0.00832608	1.49032	tobramycin-treated	Control	N-acetylglucosamine-6-sulfatase OS=Canis lupus familiaris (Dog) (Canis familiaris) OX=9615 GN=GNS PE=3 SV=3	329675	444019	172856	316667	226676	287430	207665	152023	215080	506592	513430	392653	451197	365477	360873	245353	243119	243081	455810	406919	410833	266594	289163	283759	590626	473411	511832
F1PQS8	1	1	0.00314453	0.00832608	1.50112	tobramycin-treated	Control	MARVEL domain-containing protein OS=Canis lupus familiaris (Dog) (Canis familiaris) OX=9615 GN=CMTM6 PE=4 SV=2	50796.9	37329.1	30397.3	19350.3	22641.1	25120.5	13906.9	19215.2	17309.1	37254.6	40877.6	32819.2	39163.4	25892.9	32088.1	32576.6	40725.6	48464.8	61641.9	62550.8	47188.5	23304.5	33855.9	27126.4	34513.6	30216.9	58465.8
A0A140T8E0	1	1	0.00314732	0.00832608	1.32618	tobramycin-treated	Control	Uncharacterized protein OS=Canis lupus familiaris (Dog) (Canis familiaris) OX=9615 GN=CAPRIN1 PE=4 SV=1	171744	138350	156931	111862	101682	139883	135268	122599	129949	129653	118616	144569	145565	170031	162527	208400	166545	230492	230833	196594	210039	162077	187111	270290	173278	134616	163539
F1PS24	1	1	0.00320242	0.00844476	3.4897	tobramycin-treated	Control	Collagen type II alpha 1 chain OS=Canis lupus familiaris (Dog) (Canis familiaris) OX=9615 GN=COL2A1 PE=4 SV=2	13960.8	45017.9	12019.3	55797.7	27189.1	39196.8	88107.8	44311.2	23130.5	116638	130652	107256	177485	74768.4	158664	22914.8	43191.5	38181.3	38337.1	37627.4	107810	52895.6	69963.1	77352.5	463284	276626	440286
E2RP26	8	2	0.00320727	0.00844476	4.56421	tobramycin-treated	Control	Filamin C OS=Canis lupus familiaris (Dog) (Canis familiaris) OX=9615 GN=FLNC PE=4 SV=1	27726.2	26998.7	18627.9	13150.9	20539.8	21562	16831	15645.6	12388.6	78926.5	63522.7	71776.1	48656.6	64005	65904.1	27472.6	20582.5	32670.7	72820.9	71354.8	67160.1	9534.64	12543.4	21944.8	183002	301102	370532
F1PJZ8	8	7	0.0032091	0.00844476	1.47773	Control	tobramycin-treated	Proline dehydrogenase OS=Canis lupus familiaris (Dog) (Canis familiaris) OX=9615 GN=PRODH2 PE=3 SV=2	9.03911e+06	1.01606e+07	1.01079e+07	9.80039e+06	9.10469e+06	7.488e+06	6.16298e+06	6.00239e+06	6.26633e+06	7.23157e+06	7.45972e+06	6.68184e+06	7.26783e+06	6.86925e+06	7.66417e+06	3.31719e+06	4.10776e+06	3.47789e+06	6.0069e+06	5.50785e+06	6.34451e+06	2.83242e+06	3.30812e+06	3.0145e+06	6.13129e+06	6.72887e+06	6.38087e+06
F1PM43	1	1	0.00323431	0.00849616	1.59319	tobramycin-treated	Control	IlGF domain-containing protein OS=Canis lupus familiaris (Dog) (Canis familiaris) OX=9615 GN=RLN2 PE=3 SV=3	5455.16	5334.58	8917.43	3347.47	6181.35	7806.87	10672.4	9633.17	7874.57	10791.3	8336.35	14486.8	6175.84	11789.7	7047.37	13273.2	13053.5	15741.9	14436.6	15106	11813.5	8680.82	18602.9	14617.3	7927.16	5676.76	10267.8
E2R833	4	4	0.00330589	0.008669	1.99721	tobramycin-treated	Control	LRRCT domain-containing protein OS=Canis lupus familiaris (Dog) (Canis familiaris) OX=9615 GN=LRG1 PE=4 SV=3	265018	225232	236656	206648	182529	182136	137831	133830	140965	288643	274643	263010	270930	324729	328713	278683	252889	296911	306126	279052	316964	195969	216456	183525	944640	905997	905953
Q49RC1	5	5	0.0033654	0.00880961	1.28037	Control	tobramycin-treated	NADH-ubiquinone oxidoreductase chain 5 OS=Canis lupus familiaris (Dog) (Canis familiaris) OX=9615 GN=ND5 PE=3 SV=1	779519	714634	817991	811349	938658	1.05715e+06	1.25805e+06	1.03296e+06	984120	701628	627834	766151	597697	662652	547484	778698	925434	872689	549360	566076	575495	1.05827e+06	831104	814199	851488	700160	686055
E2RJL3	9	9	0.00340666	0.00890204	1.59291	Control	tobramycin-treated	Serine and arginine rich splicing factor 1 OS=Canis lupus familiaris (Dog) (Canis familiaris) OX=9615 GN=SRSF1 PE=4 SV=2	1.44223e+06	1.2194e+06	1.13509e+06	1.06347e+06	1.06654e+06	1.02377e+06	1.26111e+06	1.20977e+06	1.29362e+06	566389	482686	443105	462450	625589	552883	1.30543e+06	934839	1.25318e+06	614033	461810	524513	1.36757e+06	1.44306e+06	1.44536e+06	401952	327533	240941
F1PBL1	12	7	0.00341311	0.00890337	1.22705	tobramycin-treated	Control	14_3_3 domain-containing protein OS=Canis lupus familiaris (Dog) (Canis familiaris) OX=9615 GN=YWHAZ PE=3 SV=3	9.23092e+06	8.90381e+06	1.03258e+07	1.01751e+07	9.92053e+06	9.03009e+06	1.04013e+07	9.86289e+06	1.00501e+07	1.16833e+07	1.13235e+07	1.24166e+07	1.0881e+07	1.05834e+07	1.13988e+07	1.40751e+07	1.28235e+07	1.33099e+07	9.69481e+06	1.07784e+07	1.12399e+07	1.42494e+07	1.68879e+07	1.56238e+07	9.32552e+06	9.63575e+06	9.78525e+06
A0A5F4DFJ1	4	4	0.00341909	0.00890345	2.3724	tobramycin-treated	Control	ANK_REP_REGION domain-containing protein OS=Canis lupus familiaris (Dog) (Canis familiaris) OX=9615 GN=CLPB PE=4 SV=1	4.4866e+06	2.87859e+06	3.54992e+06	2.08015e+06	2.04958e+06	2.07138e+06	1.9788e+06	2.44079e+06	2.84132e+06	6.63768e+06	8.01357e+06	1.22239e+07	5.47204e+06	7.95363e+06	5.01185e+06	2.13052e+06	2.04776e+06	2.71773e+06	5.89206e+06	7.70207e+06	6.3421e+06	2.1436e+06	4.16408e+06	3.50218e+06	4.06592e+06	9.99395e+06	1.965e+07
F1PH87	3	3	0.00353021	0.00917686	2.43143	tobramycin-treated	Control	SERPIN domain-containing protein OS=Canis lupus familiaris (Dog) (Canis familiaris) OX=9615 GN=SERPINA3 PE=3 SV=3	145607	146093	134531	106844	112637	100607	96070	81702.9	71142.7	119148	124007	109960	275212	219714	308860	228289	193463	197510	263270	226030	269285	90888	111146	110704	665720	699089	627384
J9NS37	6	6	0.00355233	0.0092081	1.38821	tobramycin-treated	Control	DHFR domain-containing protein OS=Canis lupus familiaris (Dog) (Canis familiaris) OX=9615 GN=DHFR PE=4 SV=2	2.69027e+06	2.01118e+06	2.51452e+06	1.9655e+06	1.40565e+06	1.66667e+06	1.74545e+06	1.23938e+06	1.146e+06	2.36252e+06	2.26464e+06	2.75475e+06	1.6677e+06	2.30599e+06	2.0553e+06	2.40589e+06	2.69936e+06	2.37344e+06	1.56966e+06	2.53885e+06	2.15545e+06	2.29438e+06	2.27858e+06	2.64722e+06	4.0571e+06	3.58461e+06	3.47501e+06
E2RQ80	2	2	0.00355453	0.0092081	1.19735	tobramycin-treated	Control	Small nuclear ribonucleoprotein Sm D3 OS=Canis lupus familiaris (Dog) (Canis familiaris) OX=9615 GN=SNRPD3 PE=3 SV=1	374833	250206	244692	230370	176907	183810	253319	236659	271564	269105	284571	244449	324780	269978	274946	345239	320503	298779	325528	247538	277817	307065	306170	297713	345218	273321	309151
J9PAN4	6	6	0.00357759	0.00925184	1.51469	tobramycin-treated	Control	Abhydrolase_2 domain-containing protein OS=Canis lupus familiaris (Dog) (Canis familiaris) OX=9615 GN=PITHD1 PE=4 SV=2	206883	313343	188123	190789	214750	260597	309084	492197	636776	316157	363428	542357	653588	576300	646543	409259	425711	399306	545344	277316	413857	483866	636812	822979	330727	350805	325900
A0A5F4C840	1	1	0.00358581	0.0092571	1.38073	tobramycin-treated	Control	FSA_C domain-containing protein OS=Canis lupus familiaris (Dog) (Canis familiaris) OX=9615 GN=KIAA1109 PE=4 SV=1	1.34864e+06	903252	1.00019e+06	532615	484125	403396	606422	508180	579388	1.39411e+06	915556	1.09717e+06	885521	1.01867e+06	805413	758603	631229	870652	1.19609e+06	1.09514e+06	1.22757e+06	854936	1.2512e+06	1.16196e+06	812831	752657	850741
J9P4N6	2	2	0.00363635	0.00937142	1.50404	tobramycin-treated	Control	Uncharacterized protein OS=Canis lupus familiaris (Dog) (Canis familiaris) OX=9615 GN=IER3IP1 PE=4 SV=1	68603.7	122966	73304.1	180147	113462	109318	119481	152521	146293	147525	170252	180003	278785	205909	272133	173343	158393	170088	142249	118577	289730	193969	206579	218792	122513	113897	104322
A0A5F4CSI1	8	3	0.00366796	0.0094296	1.32768	tobramycin-treated	Control	14_3_3 domain-containing protein OS=Canis lupus familiaris (Dog) (Canis familiaris) OX=9615 GN=YWHAH PE=3 SV=1	272518	226626	223448	191075	205109	170790	203705	210468	218676	215475	202004	217092	236654	233960	249214	420608	386419	413217	286719	277111	250220	284534	339375	340172	282356	218093	251472
E2QUJ8	4	4	0.00367152	0.0094296	1.20185	Control	tobramycin-treated	Growth hormone inducible transmembrane protein OS=Canis lupus familiaris (Dog) (Canis familiaris) OX=9615 GN=GHITM PE=3 SV=1	1.32091e+06	1.39736e+06	1.45662e+06	1.55998e+06	1.79071e+06	1.49996e+06	1.35581e+06	1.364e+06	1.25657e+06	1.50192e+06	1.51059e+06	1.35939e+06	1.09658e+06	979850	1.11032e+06	1.0797e+06	1.23897e+06	1.18407e+06	1.42147e+06	1.32357e+06	1.13069e+06	1.32649e+06	1.31157e+06	1.2071e+06	901945	1.08703e+06	865325
A0A5F4CL14	3	2	0.00367982	0.00943473	1.51837	Control	tobramycin-treated	GrpE protein homolog OS=Canis lupus familiaris (Dog) (Canis familiaris) OX=9615 GN=GRPEL1 PE=3 SV=1	313349	376896	260468	211262	193532	193473	219547	228099	268462	222939	219299	273709	105300	105252	97009.4	126117	118270	156768	115496	102113	72474.1	137009	197660	214578	247825	207723	264044
A0A5F4CK78	4	4	0.00376652	0.00963599	1.10773	tobramycin-treated	Control	NIMA related kinase 9 OS=Canis lupus familiaris (Dog) (Canis familiaris) OX=9615 GN=NEK9 PE=4 SV=1	1.57849e+06	1.55526e+06	1.40213e+06	1.4697e+06	1.40994e+06	1.44071e+06	1.73374e+06	1.50818e+06	1.62433e+06	1.59952e+06	1.58423e+06	1.41127e+06	1.79704e+06	1.70137e+06	1.78403e+06	2.00052e+06	1.82506e+06	1.81123e+06	1.5441e+06	1.58092e+06	1.53279e+06	1.76387e+06	1.64689e+06	1.72174e+06	1.65571e+06	1.72798e+06	1.71327e+06
A0A5F4BV76	7	7	0.00377119	0.00963599	1.38211	tobramycin-treated	Control	Uncharacterized protein OS=Canis lupus familiaris (Dog) (Canis familiaris) OX=9615 GN=ENSCAFG00000010097 PE=4 SV=1	2.1639e+06	1.92991e+06	2.0023e+06	2.25129e+06	2.24011e+06	2.81174e+06	3.47877e+06	3.29973e+06	3.79081e+06	2.45591e+06	2.1621e+06	3.85614e+06	3.17062e+06	3.88856e+06	4.20886e+06	4.46474e+06	3.83892e+06	3.6177e+06	4.08631e+06	3.94504e+06	5.27087e+06	4.0798e+06	4.64645e+06	4.38285e+06	2.84846e+06	2.79274e+06	2.53812e+06
A0A5F4DDS9	10	9	0.00387625	0.00988756	1.45799	tobramycin-treated	Control	26S proteasome non-ATPase regulatory subunit 1 OS=Canis lupus familiaris (Dog) (Canis familiaris) OX=9615 GN=PSMD1 PE=3 SV=1	163452	158366	177458	257853	206337	251325	237440	345047	278879	245466	261119	263051	264625	238245	254102	528817	521157	483778	328843	307718	312880	326015	470295	431539	299189	313626	203584
E2RR68	3	2	0.00389749	0.00992485	2.61576	tobramycin-treated	Control	PH domain-containing protein OS=Canis lupus familiaris (Dog) (Canis familiaris) OX=9615 GN=NIBAN2 PE=4 SV=1	4317.83	8008.09	3541.4	4346.28	1320	9634.05	11514.3	23650	27582.6	6581.87	6968.47	15498.3	22406.8	15640.9	25177.2	29998	25940.9	30100.3	16426.7	5212.11	36374.4	68396.3	70525.6	61000.6	24988.1	11015.2	19062.8
F1PG09	1	1	0.00391505	0.00993641	1.46535	Control	tobramycin-treated	IRF-2BP1_2 domain-containing protein OS=Canis lupus familiaris (Dog) (Canis familiaris) OX=9615 GN=IRF2BP2 PE=4 SV=2	100601	76484.9	98027.2	118051	113359	117660	141455	115608	80604.2	52991.4	60470.3	68689.5	43196.3	65064.4	60815.6	62369.1	107636	86516.2	109669	124547	53210	81423	81635.8	129842	44028.5	46207.7	34477.5
E2QYH6	2	1	0.0039153	0.00993641	Infinity	tobramycin-treated	Control	Scaffold attachment factor B OS=Canis lupus familiaris (Dog) (Canis familiaris) OX=9615 GN=SAFB PE=4 SV=3	0	0	0	0	0	0	0	0	0	0	6241	0	4604.56	0	0	3307.93	1036.08	0	14777.9	9261.5	26934.6	42400.3	30727.7	41932.7	0	0	0
J9P9G8	1	1	0.00394296	0.00998965	30.9505	Control	tobramycin-treated	Ig-like domain-containing protein OS=Canis lupus familiaris (Dog) (Canis familiaris) OX=9615 GN=CILP2 PE=4 SV=2	48081.5	71254.6	57507.1	20436.4	10321	5634.93	658.019	248.943	19.5852	346.223	15.1757	243.012	2337.79	79.7729	938.646	0	0	1.09009	5094.5	18.8451	1256.95	0	208.011	91.6521	1137.86	945.54	1123.91
A0A5F4BXV8	11	5	0.00396439	0.010027	1.2486	Control	tobramycin-treated	Myosin heavy chain 11 OS=Canis lupus familiaris (Dog) (Canis familiaris) OX=9615 GN=MYH11 PE=3 SV=1	488637	392447	503427	390423	407593	452259	324692	347961	321206	268411	236493	360950	305560	342405	292558	317585	326749	298205	369263	347824	322813	319351	247656	238693	450246	416237	351346
F1P8U3	4	4	0.00397651	0.0100407	4.33995	tobramycin-treated	Control	ML domain-containing protein OS=Canis lupus familiaris (Dog) (Canis familiaris) OX=9615 GN=GM2A PE=4 SV=2	22326.8	29968.1	23857	28228.5	39405.4	47173	51730.8	16361.9	39497.4	100328	79271.5	92436.4	98131.5	107790	130155	43211.5	59436.5	55172.9	64506.3	82951.5	72425.8	29722.1	22586.6	24290.5	531397	504233	493325
A0A5F4BY04	1	1	0.00400879	0.0100893	57.4435	tobramycin-treated	Control	Thyroglobulin type-1 domain-containing protein OS=Canis lupus familiaris (Dog) (Canis familiaris) OX=9615 GN=CD74 PE=4 SV=1	376.189	333.818	450.816	0	0	0	0	0	0	0	0	0	1540.67	1634.25	1579.75	5023.13	0	3474.79	31956.8	1714.74	10407.3	7135.83	1746.38	3826.93	10546	16870.8	35905.9
E2RNQ8	10	10	0.00400923	0.0100893	1.24358	tobramycin-treated	Control	AA_TRNA_LIGASE_II domain-containing protein OS=Canis lupus familiaris (Dog) (Canis familiaris) OX=9615 GN=DARS1 PE=3 SV=1	1.29556e+06	1.2818e+06	1.10885e+06	1.20485e+06	1.15776e+06	1.20973e+06	1.72795e+06	1.75564e+06	1.71869e+06	1.58902e+06	1.51396e+06	1.32834e+06	1.94908e+06	1.5024e+06	1.92181e+06	1.53572e+06	1.6425e+06	1.59111e+06	1.5409e+06	1.73626e+06	1.72002e+06	1.55915e+06	1.45635e+06	1.66255e+06	1.89887e+06	2.4545e+06	2.3894e+06
F1PZ35	9	9	0.00402947	0.0101232	1.67888	tobramycin-treated	Control	Aldo_ket_red domain-containing protein OS=Canis lupus familiaris (Dog) (Canis familiaris) OX=9615 GN=AKR1C3 PE=4 SV=2	1.6334e+06	1.51576e+06	1.54791e+06	1.52451e+06	1.57792e+06	1.52538e+06	1.13768e+06	1.26566e+06	1.10731e+06	2.98478e+06	2.60043e+06	2.8057e+06	1.79216e+06	1.92355e+06	2.12286e+06	2.27273e+06	2.57262e+06	2.52755e+06	1.18319e+06	1.09835e+06	1.08274e+06	4.00718e+06	3.96583e+06	4.28785e+06	1.77681e+06	2.06581e+06	2.02858e+06
E2RJY0	9	9	0.00405629	0.0101735	1.28865	tobramycin-treated	Control	BTB domain-containing protein OS=Canis lupus familiaris (Dog) (Canis familiaris) OX=9615 GN=KCTD12 PE=4 SV=2	1.87174e+06	1.2907e+06	1.47844e+06	1.37346e+06	1.33675e+06	1.54354e+06	1.60385e+06	1.85769e+06	2.18304e+06	1.67171e+06	1.43783e+06	1.97426e+06	1.66269e+06	2.45927e+06	2.21328e+06	1.99965e+06	1.52532e+06	1.99881e+06	2.20189e+06	2.1001e+06	1.96908e+06	1.86657e+06	2.47966e+06	2.59156e+06	1.72162e+06	2.62275e+06	2.97585e+06
E2RNC5	1	1	0.00408469	0.0102276	6.68149	tobramycin-treated	Control	GST C-terminal domain-containing protein OS=Canis lupus familiaris (Dog) (Canis familiaris) OX=9615 GN=EEF1E1 PE=4 SV=2	1024.14	233.646	0	1414.62	1864.91	7516.12	3546.17	15117.9	19575	13523.1	18920.8	23905.8	18916.5	17430.5	29018.9	69891.8	79159.5	51896.8	65471	36308.4	99780.7	30184.3	66623.4	47622	401.176	2350.82	652.455
A0A5F4D1D9	1	1	0.0041208	0.0103008	1.45483	tobramycin-treated	Control	Interleukin 17F OS=Canis lupus familiaris (Dog) (Canis familiaris) OX=9615 GN=IL17F PE=4 SV=1	2.56854e+06	2.17939e+06	2.46858e+06	2.21441e+06	2.05694e+06	2.32792e+06	1.9871e+06	2.19028e+06	2.06599e+06	2.98157e+06	3.65885e+06	5.17716e+06	2.65911e+06	3.82131e+06	2.8807e+06	1.92376e+06	1.78929e+06	1.95422e+06	2.42814e+06	3.23665e+06	2.81392e+06	2.83924e+06	4.20214e+06	4.1669e+06	3.03022e+06	4.78824e+06	4.01387e+06
A0A5F4CB91	1	1	0.00423072	0.0105579	1.31185	tobramycin-treated	Control	RING-type domain-containing protein OS=Canis lupus familiaris (Dog) (Canis familiaris) OX=9615 GN=COMMD3 PE=4 SV=1	104260	192848	118886	135703	127176	191298	188210	120002	163349	113087	239585	206644	192396	200450	256848	192709	215818	236809	198759	156798	203778	225702	145813	160680	187396	160165	226872
F1PBB5	2	1	0.00425852	0.0106026	1.3375	tobramycin-treated	Control	Dynein axonemal heavy chain 3 OS=Canis lupus familiaris (Dog) (Canis familiaris) OX=9615 GN=DNAH3 PE=4 SV=3	122017	83134.9	71083.2	52973.5	80159.5	67597.6	78699	104972	83662.7	75528.3	89599.4	106766	73156.2	85644.7	109469	187139	107360	134686	124787	101843	119047	92367.4	108852	111450	107726	127347	128231
F1PZD3	12	12	0.00426279	0.0106026	1.24497	Control	tobramycin-treated	Early endosome antigen 1 OS=Canis lupus familiaris (Dog) (Canis familiaris) OX=9615 GN=EEA1 PE=4 SV=2	736319	837399	844347	828447	815592	818484	766396	919361	744594	712751	661680	665388	798817	825813	776484	501962	621979	610022	803537	833020	738971	570515	707272	574745	390116	463948	487755
E2QYN0	3	3	0.00431507	0.0107149	1.30377	tobramycin-treated	Control	CAP-Gly domain-containing protein OS=Canis lupus familiaris (Dog) (Canis familiaris) OX=9615 GN=TBCB PE=4 SV=2	134377	120480	114656	92609	101350	63510.8	102502	101811	114163	134175	86421.7	110440	122817	120795	131104	162420	139864	177436	123450	131419	107663	108529	178254	149101	132135	165769	183533
J9P6X8	2	2	0.00434492	0.0107418	2.02803	Control	tobramycin-treated	Uncharacterized protein OS=Canis lupus familiaris (Dog) (Canis familiaris) OX=9615 GN=ENSCAFG00000030295 PE=4 SV=2	433395	378197	383654	1.25704e+06	1.08722e+06	895852	383558	292552	296646	944925	738970	490617	355625	344857	353228	201004	180387	245282	149707	155656	171460	181389	127965	123643	216156	190084	162422
A0A5F4CUB8	14	2	0.00434922	0.0107418	1.20204	Control	tobramycin-treated	Solute carrier family 25 member 5 OS=Canis lupus familiaris (Dog) (Canis familiaris) OX=9615 GN=SLC25A5 PE=3 SV=1	4.79652e+06	4.96652e+06	5.89749e+06	5.91418e+06	5.57658e+06	4.47478e+06	3.79652e+06	4.4965e+06	4.49356e+06	4.2596e+06	5.00742e+06	4.88552e+06	4.85631e+06	3.66755e+06	4.17875e+06	3.29431e+06	3.65455e+06	3.47301e+06	4.15057e+06	4.13263e+06	3.75607e+06	3.50163e+06	3.37485e+06	3.64409e+06	4.57953e+06	4.694e+06	4.78538e+06
A0A5F4DJB2	1	1	0.00434932	0.0107418	1.58537	tobramycin-treated	Control	ZZ-type domain-containing protein OS=Canis lupus familiaris (Dog) (Canis familiaris) OX=9615 GN=SQSTM1 PE=4 SV=1	32747.9	19771	23868.5	19761.7	39055.1	39458.9	57911.7	41364.4	50732.7	24462.7	30432.7	30204.8	72183.9	71918.6	54354.2	90874.2	55541.7	66813.2	69644.2	74168.5	57054.7	52836.9	45425.6	51832.9	78552.2	58796.2	44355.5
E2RGG6	1	1	0.0043609	0.0107418	1.42474	Control	tobramycin-treated	Eukaryotic translation initiation factor 3 subunit G OS=Canis lupus familiaris (Dog) (Canis familiaris) OX=9615 GN=EIF3G PE=3 SV=1	262569	353272	395489	308124	444144	521757	432961	388652	339195	207272	185761	185519	202567	182486	168714	436511	354622	435647	310238	318743	326635	341152	193314	164197	307467	334302	182469
E2RGM0	3	3	0.00436179	0.0107418	1.42698	tobramycin-treated	Control	S_100 domain-containing protein OS=Canis lupus familiaris (Dog) (Canis familiaris) OX=9615 GN=S100A10 PE=3 SV=3	1.18381e+06	1.03573e+06	1.06834e+06	718423	679650	743878	1.14123e+06	1.10855e+06	1.16171e+06	1.06796e+06	842698	969361	1.10809e+06	1.23895e+06	1.15653e+06	1.94206e+06	1.80336e+06	2.10459e+06	1.09857e+06	1.25136e+06	975750	1.36629e+06	2.05104e+06	1.85963e+06	1.31426e+06	1.42947e+06	1.65295e+06
A0A5F4CJZ9	15	12	0.00437223	0.0107498	1.17957	Control	tobramycin-treated	Catenin alpha 1 OS=Canis lupus familiaris (Dog) (Canis familiaris) OX=9615 GN=CTNNA1 PE=4 SV=1	1.474e+06	1.50664e+06	1.42222e+06	1.59423e+06	1.66031e+06	2.06082e+06	1.7582e+06	2.025e+06	1.61867e+06	1.33939e+06	1.27604e+06	1.48835e+06	1.38009e+06	1.41031e+06	1.47073e+06	1.62314e+06	1.65108e+06	1.50412e+06	1.54916e+06	1.28774e+06	1.66821e+06	1.65417e+06	1.36709e+06	1.38362e+06	1.40942e+06	1.06506e+06	1.10889e+06
A0A5F4CY32	3	3	0.00439014	0.0107655	1.15508	tobramycin-treated	Control	Phosphoglycerate mutase OS=Canis lupus familiaris (Dog) (Canis familiaris) OX=9615 GN=PGAM2 PE=3 SV=1	4.39151e+06	3.77226e+06	4.48791e+06	4.50308e+06	4.2172e+06	4.00068e+06	4.20106e+06	3.75541e+06	3.9796e+06	5.83181e+06	5.08718e+06	4.4181e+06	5.9327e+06	4.88485e+06	5.47915e+06	4.07741e+06	4.29627e+06	3.93155e+06	5.12861e+06	4.85358e+06	5.15529e+06	4.22156e+06	4.99491e+06	4.7369e+06	4.28557e+06	4.82261e+06	4.05092e+06
J9P7Y2	8	6	0.00439299	0.0107655	1.36843	Control	tobramycin-treated	Angiotensin-converting enzyme OS=Canis lupus familiaris (Dog) (Canis familiaris) OX=9615 GN=ACE2 PE=3 SV=1	1.50155e+06	1.4478e+06	1.67594e+06	1.25491e+06	1.4436e+06	1.1735e+06	1.41392e+06	1.57036e+06	1.55598e+06	1.42746e+06	1.52969e+06	1.42236e+06	1.6508e+06	1.54978e+06	1.41238e+06	666115	772686	550491	964389	920893	836059	865911	1.13197e+06	1.05991e+06	724832	815004	754077
F1PPT7	8	7	0.00440511	0.0107776	1.22153	tobramycin-treated	Control	AIRC domain-containing protein OS=Canis lupus familiaris (Dog) (Canis familiaris) OX=9615 GN=PAICS PE=3 SV=3	668599	611237	664039	651033	680773	869522	904550	964353	968581	835644	1.01341e+06	921371	1.11763e+06	1.13445e+06	1.0039e+06	892738	1.02737e+06	1.01399e+06	820776	749256	897274	1.07918e+06	1.09325e+06	1.08717e+06	681129	835925	854626
A0A5F4CFY0	1	1	0.00442158	0.0108002	1.53643	Control	tobramycin-treated	Kinesin motor domain-containing protein OS=Canis lupus familiaris (Dog) (Canis familiaris) OX=9615 GN=ASXL1 PE=3 SV=1	1.03735e+06	896419	960351	528383	448732	383224	837903	620334	635505	310603	354601	241406	339750	332062	369300	504289	645174	475040	652670	415535	450595	370416	375179	335898	754852	681243	654931
F1Q1M8	4	4	0.00444674	0.010844	1.37977	tobramycin-treated	Control	Glyco_hydro_20 domain-containing protein OS=Canis lupus familiaris (Dog) (Canis familiaris) OX=9615 GN=HEXB PE=4 SV=3	1.333e+06	1.27342e+06	1.23645e+06	1.2989e+06	1.37671e+06	1.49517e+06	1.29355e+06	1.55355e+06	1.42465e+06	1.6102e+06	1.82442e+06	2.10189e+06	1.79993e+06	2.42912e+06	2.1084e+06	1.37166e+06	1.25646e+06	1.41485e+06	2.21672e+06	1.92472e+06	2.26917e+06	1.33979e+06	1.27397e+06	1.27631e+06	2.10606e+06	2.74104e+06	2.83733e+06
A0A5F4DDQ0	2	2	0.00445461	0.0108455	2.0852	tobramycin-treated	Control	CAP10 domain-containing protein OS=Canis lupus familiaris (Dog) (Canis familiaris) OX=9615 GN=POGLUT3 PE=4 SV=1	5033.81	8292.64	10271.9	9429.19	14996.5	14124.7	10184.4	14513.2	16601.8	22803.4	36442.5	16549.5	23217.6	15397.7	17901.9	34198.1	41393.9	18886	30993.4	29005.7	36209.5	24084.2	19327.1	42371.9	8422.7	6107.62	8106.76
A0A5F4BT28	4	4	0.00448267	0.0108961	1.2375	Control	tobramycin-treated	Acyl-CoA synthetase family member 3 OS=Canis lupus familiaris (Dog) (Canis familiaris) OX=9615 GN=ACSF3 PE=4 SV=1	202669	227966	217533	340988	305905	337542	350865	341155	310502	213133	218480	196523	226500	239511	248474	249623	247180	234159	278818	258081	288953	260392	227316	188081	246137	205957	231453
A0A5F4DFW7	1	1	0.00451741	0.0109628	1.56821	Control	tobramycin-treated	DNA topoisomerase 2 OS=Canis lupus familiaris (Dog) (Canis familiaris) OX=9615 GN=TOP2B PE=3 SV=1	37177.9	59493.3	55520.1	60395.4	50056.6	33127.7	28374.9	32249.5	45971.2	45947.7	49585.5	14174.3	34060.5	23043.1	37697.3	34606.6	25069.1	23333.9	23076.3	12872.9	15765.7	39584.2	15614.3	20223.3	53595.6	23887.7	21015.9
O97578	3	3	0.00458105	0.0110992	2.69996	tobramycin-treated	Control	Dipeptidyl peptidase 1 OS=Canis lupus familiaris (Dog) (Canis familiaris) OX=9615 GN=CTSC PE=1 SV=1	85984.3	86571.7	66659.8	32046	41432.1	25146.3	16180.3	27484	27334.9	187437	231639	194004	193906	138196	163706	37180.7	28255.9	27158.7	162166	127136	117138	26058.7	51219.3	61224.8	83458.8	203264	174549
A0A5F4CUC1	1	1	0.00463518	0.0112122	1.52578	tobramycin-treated	Control	Uncharacterized protein OS=Canis lupus familiaris (Dog) (Canis familiaris) OX=9615 GN=ENSCAFG00000041772 PE=4 SV=1	34589.3	35481.2	39108.8	30916.8	22432	16820.8	22609.5	19960.6	40898.6	47535.4	51606	40518.8	55600.8	57231	43504.7	38046.9	45689.1	38850.8	51429.2	37766.8	46352	37409.8	60267.7	41412.6	13362	61015.9	34405.2
E2RF52	4	2	0.00464332	0.0112138	1.27109	tobramycin-treated	Control	Proteasome subunit alpha type OS=Canis lupus familiaris (Dog) (Canis familiaris) OX=9615 GN=PSMA8 PE=3 SV=2	594231	759552	536692	807163	770729	905499	1.09613e+06	1.27176e+06	1.28795e+06	706732	893660	1.06486e+06	1.18707e+06	1.20768e+06	1.24668e+06	1.30667e+06	1.25188e+06	1.14747e+06	1.28747e+06	1.05245e+06	1.23098e+06	1.16008e+06	1.01872e+06	1.14122e+06	1.06608e+06	1.2092e+06	1.23401e+06
F1PGJ7	1	1	0.00466358	0.0112446	2.02732	tobramycin-treated	Control	Discoidin domain receptor tyrosine kinase 1 OS=Canis lupus familiaris (Dog) (Canis familiaris) OX=9615 GN=DDR1 PE=4 SV=3	128591	94971.3	92546.2	50433.8	37774.3	34188.1	58996.7	48356.9	69501.1	62878.4	51916.5	38350.6	143839	129490	150492	205683	198880	231211	116155	106942	101650	211537	256712	234548	83792.8	90097	80880.4
E2QWA3	1	1	0.00469008	0.0112895	2.00544	tobramycin-treated	Control	Mab-21 domain-containing protein OS=Canis lupus familiaris (Dog) (Canis familiaris) OX=9615 GN=MAB21L1 PE=4 SV=1	27701	31629.1	20405.9	18339.8	30967	25172.3	43637.8	33995.3	54441.6	27279.6	34049.9	89997.5	27377	53120.7	43158.1	124930	66995.5	105640	43596	56484.7	83151.1	85106.2	127697	85269.7	33877.8	27692.9	32852
A0A5F4C1S5	5	1	0.00469729	0.0112895	1.5362	Control	tobramycin-treated	Ig-like domain-containing protein OS=Canis lupus familiaris (Dog) (Canis familiaris) OX=9615 GN=ENSCAFG00000046465 PE=4 SV=1	1.2572e+07	1.25471e+07	1.28992e+07	9.10664e+06	1.23846e+07	8.88399e+06	8.93228e+06	1.0674e+07	7.55454e+06	3.54145e+06	3.5924e+06	3.01205e+06	4.48727e+06	5.85615e+06	5.47824e+06	8.2963e+06	6.28705e+06	7.61318e+06	7.212e+06	7.05004e+06	7.56778e+06	3.82965e+06	3.87552e+06	4.33816e+06	1.34256e+07	1.36062e+07	1.53342e+07
F1P8E6	1	1	0.00475287	0.0114048	1.45265	Control	tobramycin-treated	SSD domain-containing protein OS=Canis lupus familiaris (Dog) (Canis familiaris) OX=9615 GN=DISP3 PE=4 SV=3	56262.9	46223.5	50247.3	53213.8	54463.6	32597.2	47571.7	57174.3	58621	18891.5	21928.9	18111.8	37380.8	30175.6	27286.4	31871.3	37314.7	40193.4	18861.7	24676.8	21929.4	59798.8	53192.3	38643.4	37119.7	48273.6	62682.6
F6V7P2	24	23	0.00477723	0.0114449	1.17868	Control	tobramycin-treated	Electron transfer flavoprotein-ubiquinone oxidoreductase OS=Canis lupus familiaris (Dog) (Canis familiaris) OX=9615 GN=ETFDH PE=4 SV=2	1.85811e+07	1.8734e+07	1.85732e+07	1.84386e+07	1.71487e+07	1.51234e+07	1.67295e+07	1.85999e+07	1.77812e+07	1.7107e+07	1.74392e+07	1.68944e+07	1.44652e+07	1.39159e+07	1.44004e+07	1.21335e+07	1.26845e+07	1.24379e+07	1.47033e+07	1.20746e+07	1.23984e+07	1.63279e+07	2.04306e+07	1.92827e+07	1.33731e+07	1.51132e+07	1.58158e+07
E2RFI6	1	1	0.00479842	0.0114773	1.41711	Control	tobramycin-treated	Mitochondrial import inner membrane translocase subunit TIM50 OS=Canis lupus familiaris (Dog) (Canis familiaris) OX=9615 GN=TIMM50 PE=3 SV=3	61156	64154.9	54108.4	47533	75424	77946.5	74700	94073.7	95951.3	26314.1	32280.4	42202.6	32281.1	54187.3	48331.8	69952.2	43074.3	60892	63593.4	64845.1	55699.2	42156.7	35882.5	35672.5	69043.4	57258.9	76705
F1PYU9	18	16	0.00484016	0.0115587	2.38869	Control	tobramycin-treated	IF rod domain-containing protein OS=Canis lupus familiaris (Dog) (Canis familiaris) OX=9615 GN=KRT10 PE=3 SV=2	7.29652e+07	1.49335e+07	2.06583e+07	1.27342e+07	7.61927e+06	7.99624e+06	9.45597e+06	1.73188e+07	2.05601e+07	7.05885e+06	3.67982e+06	1.40201e+07	1.01009e+07	1.07968e+07	9.06993e+06	1.15375e+07	4.26683e+06	1.03682e+07	2.83656e+06	8.81933e+06	5.30367e+06	7.11154e+06	9.15444e+06	4.02952e+06	1.40919e+07	1.42958e+07	7.7198e+06
A0A5F4D137	49	45	0.0048528	0.0115704	1.24579	Control	tobramycin-treated	Acyl-CoA synthetase long chain family member 1 OS=Canis lupus familiaris (Dog) (Canis familiaris) OX=9615 GN=ACSL1 PE=4 SV=1	2.38092e+08	2.20843e+08	2.20683e+08	2.05418e+08	1.97011e+08	1.93471e+08	1.31904e+08	1.50468e+08	1.41455e+08	1.53538e+08	1.60142e+08	1.6083e+08	1.69208e+08	1.58341e+08	1.67532e+08	1.3334e+08	1.33325e+08	1.39657e+08	1.73954e+08	1.58633e+08	1.79951e+08	1.49869e+08	1.67691e+08	1.62078e+08	1.11633e+08	1.21457e+08	1.26963e+08
E2RJW8	9	7	0.00486536	0.0115819	1.19038	Control	tobramycin-treated	Cytochrome b5 heme-binding domain-containing protein OS=Canis lupus familiaris (Dog) (Canis familiaris) OX=9615 GN=PGRMC1 PE=3 SV=1	6.59388e+06	6.01566e+06	6.08731e+06	6.64726e+06	7.00468e+06	5.97049e+06	5.12128e+06	5.36731e+06	5.80725e+06	6.79438e+06	6.34713e+06	5.86896e+06	6.6261e+06	5.36305e+06	5.37345e+06	4.40939e+06	4.13813e+06	3.91737e+06	5.06689e+06	4.97833e+06	4.63871e+06	4.66156e+06	5.42144e+06	4.82516e+06	4.5855e+06	4.50109e+06	4.24423e+06
A0A5F4CJZ2	3	2	0.00494998	0.0117647	1.23417	Control	tobramycin-treated	PATJ crumbs cell polarity complex component OS=Canis lupus familiaris (Dog) (Canis familiaris) OX=9615 GN=PATJ PE=4 SV=1	111244	119501	112297	137413	120598	128299	134990	129459	120947	99851.9	100875	133074	110111	101167	125601	88147.6	90862.1	89799	120178	93053.1	115134	132421	106220	96862.5	70747.4	68804.7	63567.3
E2QV77	3	3	0.00497361	0.0118021	1.32733	Control	tobramycin-treated	B30.2/SPRY domain-containing protein OS=Canis lupus familiaris (Dog) (Canis familiaris) OX=9615 GN=SPRYD4 PE=4 SV=2	462700	412678	395064	313197	321358	248504	311452	269707	295233	210582	228539	207988	219194	175635	192088	263917	376364	229000	236371	215563	216199	204014	267600	247372	475991	336862	262124
F1PKP5	1	1	0.00503178	0.0119144	1.65503	Control	tobramycin-treated	WD_REPEATS_REGION domain-containing protein OS=Canis lupus familiaris (Dog) (Canis familiaris) OX=9615 GN=WDR37 PE=4 SV=3	644161	548397	698825	449590	496132	499430	351124	357237	369613	550243	250581	384479	159952	331193	408086	194409	74521.7	250324	488157	377014	419799	120210	143846	150660	215262	427028	388891
E2R4V3	11	11	0.00504752	0.0119144	2.1233	tobramycin-treated	Control	SERPIN domain-containing protein OS=Canis lupus familiaris (Dog) (Canis familiaris) OX=9615 GN=SERPINF2 PE=3 SV=1	886978	740072	786166	805450	778972	930199	1.05126e+06	952467	902962	878948	919814	882536	1.16333e+06	1.21314e+06	1.14122e+06	1.93004e+06	2.10677e+06	1.77602e+06	1.49956e+06	1.65068e+06	1.61045e+06	1.23108e+06	848343	964164	5.10051e+06	5.09926e+06	3.25424e+06
E2QTG1	1	1	0.00505522	0.0119144	1.65036	tobramycin-treated	Control	Golgi transport 1B OS=Canis lupus familiaris (Dog) (Canis familiaris) OX=9615 GN=GOLT1B PE=4 SV=2	12162.3	16330	12270.7	20623.1	24971.8	30872.6	35313.7	34934.6	36035.1	17117.8	31290.7	42550.3	44728.7	34502.6	58637	53224.3	59662	49907.3	50235.7	20973.2	43483	59969.8	47231.7	43578.5	32796.7	18032	29835.4
E2RFB4	2	2	0.00506123	0.0119144	1.52529	tobramycin-treated	Control	PPM-type phosphatase domain-containing protein OS=Canis lupus familiaris (Dog) (Canis familiaris) OX=9615 GN=PPM1G PE=3 SV=2	49614.1	31840	25180.6	26813	68337.7	59685.3	70644.7	26052.4	30409.9	65557.6	74374.4	56780.6	55114.3	39611.4	43267.2	51459.6	56295.1	45561.2	50719.4	74642.3	89913.5	65137.7	46182.5	53470	138966	92246.2	86087.9
E2RS73	2	1	0.00506417	0.0119144	1.41379	Control	tobramycin-treated	CUE domain-containing protein OS=Canis lupus familiaris (Dog) (Canis familiaris) OX=9615 GN=ASCC2 PE=4 SV=3	194359	179795	183248	180485	185717	226763	203631	242347	197770	139910	126345	315343	74886.8	184230	96855.4	89473.1	58163.6	111267	122510	199026	130713	135454	143001	181029	96655.8	144581	188582
E2RT90	4	3	0.00507626	0.0119144	1.54201	Control	tobramycin-treated	Uncharacterized protein OS=Canis lupus familiaris (Dog) (Canis familiaris) OX=9615 GN=SLC5A2 PE=3 SV=2	1.27884e+06	1.22628e+06	1.07826e+06	1.25566e+06	1.19168e+06	872413	669261	868256	797929	955728	1.00366e+06	795265	875905	782085	639867	292359	331817	317125	844790	765640	869577	290248	420824	420983	579346	896164	901150
F1PEA6	6	5	0.00507936	0.0119144	1.52231	tobramycin-treated	Control	Uncharacterized protein OS=Canis lupus familiaris (Dog) (Canis familiaris) OX=9615 GN=DDX5 PE=3 SV=3	153288	162098	172247	179316	132930	123538	126457	125406	91448.9	263393	263778	232126	203827	175321	198456	206899	217568	176525	322378	321529	294227	175298	228861	230967	84757.3	110383	150420
J9NTS8	1	1	0.00508461	0.0119144	3.9517	Control	tobramycin-treated	Zinc finger protein 48 OS=Canis lupus familiaris (Dog) (Canis familiaris) OX=9615 GN=ZNF48 PE=4 SV=2	2228.71	4185.44	954.76	5507.5	3521.87	90.6252	616.98	2400.18	72180.5	586.932	0	7748.66	0	0	473.056	419.345	0	972.984	33648.3	1834.63	0	0	31.3664	53.4748	0	0	634.824
J9P6D5	1	1	0.00510097	0.0119341	1.54972	Control	tobramycin-treated	Growth regulating estrogen receptor binding 1 OS=Canis lupus familiaris (Dog) (Canis familiaris) OX=9615 GN=GREB1 PE=4 SV=1	48985.4	15183.6	17554.2	22268.9	23828.8	24264.4	27286.7	32076.5	37980.4	16251.5	13051.4	30587.1	21523.4	18762.1	14384.8	19017.8	11897.1	17834.3	15963.3	20855.8	10924.4	15427.4	34750	22313.6	9651.15	16335.2	12372.5
F6Y8P9	28	27	0.00513424	0.0119932	1.15371	Control	tobramycin-treated	MICOS complex subunit MIC60 OS=Canis lupus familiaris (Dog) (Canis familiaris) OX=9615 GN=IMMT PE=3 SV=2	1.79786e+07	1.82082e+07	1.68749e+07	1.88256e+07	1.68094e+07	1.74058e+07	1.74935e+07	1.97879e+07	1.95663e+07	1.46924e+07	1.43537e+07	1.51861e+07	1.6564e+07	1.66546e+07	1.69575e+07	1.74434e+07	1.53243e+07	1.73145e+07	1.45346e+07	1.22556e+07	1.33142e+07	1.83076e+07	1.95268e+07	1.96526e+07	1.35524e+07	1.31374e+07	1.37078e+07
E2R912	1	1	0.00515645	0.0120094	1.68144	tobramycin-treated	Control	PPM-type phosphatase domain-containing protein OS=Canis lupus familiaris (Dog) (Canis familiaris) OX=9615 GN=PPM1F PE=3 SV=3	11280	11860	12055.8	16069	13743	34543.1	77262.1	111754	112843	46755.4	37515.1	90479.9	51136.6	53706.6	65245.3	79638.6	74762.6	57687.3	95092.8	33131.7	97872.8	116174	146404	138438	63012.5	24597.7	78238.6
J9P7L3	6	2	0.00515867	0.0120094	1.14511	tobramycin-treated	Control	Thioredoxin domain-containing protein OS=Canis lupus familiaris (Dog) (Canis familiaris) OX=9615 GN=ENSCAFG00000002337 PE=4 SV=2	3.66191e+06	3.07638e+06	3.76139e+06	2.88447e+06	3.11525e+06	3.01006e+06	3.05665e+06	2.85988e+06	3.05798e+06	4.06755e+06	4.651e+06	3.76244e+06	4.07689e+06	3.35451e+06	3.66047e+06	3.0512e+06	3.28647e+06	3.63417e+06	3.56201e+06	4.10105e+06	3.62447e+06	3.45811e+06	3.69178e+06	3.54321e+06	3.33141e+06	3.462e+06	2.91572e+06
E2RSV3	9	7	0.00516524	0.0120094	1.32673	Control	tobramycin-treated	Hcy-binding domain-containing protein OS=Canis lupus familiaris (Dog) (Canis familiaris) OX=9615 GN=BHMT2 PE=4 SV=2	4.34655e+06	3.79083e+06	3.769e+06	4.9743e+06	4.91259e+06	4.42205e+06	3.65488e+06	4.19058e+06	4.2435e+06	4.62568e+06	5.025e+06	5.11499e+06	3.72619e+06	3.42756e+06	3.42366e+06	2.25976e+06	1.95446e+06	2.0155e+06	2.7984e+06	2.6179e+06	2.70919e+06	2.19737e+06	2.55132e+06	2.63685e+06	3.02065e+06	3.33767e+06	4.3001e+06
E2RMB9	18	18	0.00524984	0.0121871	1.26136	Control	tobramycin-treated	N-myc downstream regulated 1 OS=Canis lupus familiaris (Dog) (Canis familiaris) OX=9615 GN=NDRG1 PE=4 SV=2	2.25389e+07	1.97561e+07	1.87964e+07	1.72172e+07	1.53712e+07	1.59615e+07	1.67482e+07	1.49159e+07	1.70808e+07	1.4042e+07	1.42084e+07	1.38721e+07	1.49503e+07	1.51186e+07	1.54693e+07	1.015e+07	9.43771e+06	9.91186e+06	1.40425e+07	1.37823e+07	1.39474e+07	1.15371e+07	1.13248e+07	1.10544e+07	1.8468e+07	2.02385e+07	1.95803e+07
A0A5F4BS25	27	25	0.00528788	0.0122565	1.12729	tobramycin-treated	Control	Transket_pyr domain-containing protein OS=Canis lupus familiaris (Dog) (Canis familiaris) OX=9615 GN=TKT PE=4 SV=1	4.14955e+07	3.69331e+07	3.87656e+07	4.02762e+07	3.69838e+07	3.58494e+07	3.55114e+07	3.94154e+07	3.69381e+07	4.28455e+07	4.40166e+07	4.03371e+07	4.53349e+07	4.2791e+07	4.36675e+07	3.92715e+07	3.91109e+07	3.61946e+07	5.22885e+07	4.76454e+07	5.32773e+07	3.81978e+07	4.044e+07	3.77655e+07	3.94929e+07	4.41795e+07	4.45916e+07
A0A5F4CFA6	4	3	0.00529775	0.0122604	1.70452	tobramycin-treated	Control	Elongation factor for RNA polymerase II OS=Canis lupus familiaris (Dog) (Canis familiaris) OX=9615 GN=ELL PE=4 SV=1	154022	230796	266301	207953	147206	94961.1	149951	131120	180261	352095	399961	243204	218313	195375	193666	380533	368734	409664	129855	161264	118467	450035	299686	343420	485852	357825	218908
E2RAL0	5	5	0.00535243	0.0123582	1.4676	tobramycin-treated	Control	Rho GDP dissociation inhibitor beta OS=Canis lupus familiaris (Dog) (Canis familiaris) OX=9615 GN=ARHGDIB PE=4 SV=1	745275	654196	648225	652565	646323	792148	798025	754610	733125	748168	803698	856773	670349	720082	638370	1.03498e+06	1.0891e+06	1.04726e+06	1.06819e+06	1.17234e+06	1.06133e+06	835749	927595	828425	1.73363e+06	1.84385e+06	1.77725e+06
F1PUB5	6	4	0.00535652	0.0123582	1.17294	tobramycin-treated	Control	Proteasome endopeptidase complex OS=Canis lupus familiaris (Dog) (Canis familiaris) OX=9615 GN=PSMA7 PE=3 SV=3	1.17116e+06	901769	1.03325e+06	1.08817e+06	1.19777e+06	1.25353e+06	1.32539e+06	1.15523e+06	1.11202e+06	1.11791e+06	1.06317e+06	1.20091e+06	1.21214e+06	1.13552e+06	1.26489e+06	1.62579e+06	1.31435e+06	1.53082e+06	1.36148e+06	1.46382e+06	1.592e+06	1.21491e+06	1.3159e+06	1.2645e+06	1.32812e+06	1.68097e+06	1.33067e+06
F1PUM3	1	1	0.0053971	0.0124309	1.45876	tobramycin-treated	Control	Glutathione S-transferase omega 1 OS=Canis lupus familiaris (Dog) (Canis familiaris) OX=9615 GN=GSTO1 PE=3 SV=3	71013.1	99877.2	54576.1	63135.6	68730.4	101568	114675	97090.5	100993	73876.8	62175.4	79700	81584.1	146932	119455	130328	109287	168878	137699	140137	143665	126403	184907	166276	109940	114025	156061
E2RD79	1	1	0.00540466	0.0124309	1.41466	Control	tobramycin-treated	DNA helicase OS=Canis lupus familiaris (Dog) (Canis familiaris) OX=9615 GN=MCM6 PE=3 SV=1	54119.7	52241.7	58507.2	82513.6	77602.1	67696.7	62623	66331.8	72896	76232.3	100008	52463.1	68202.8	56120.1	35100.8	27843.3	44242.2	36253.2	33914.8	34261.4	26779.2	36965.8	27241.4	28580.4	61398.6	52762.4	42162.3
J9P249	3	2	0.00542432	0.012457	2.31963	tobramycin-treated	Control	UBX domain-containing protein OS=Canis lupus familiaris (Dog) (Canis familiaris) OX=9615 GN=FAF1 PE=4 SV=2	3810.86	2890.09	4133.9	7273.65	12689.1	21385.4	19066.3	19300.2	8397.35	6268.45	20012.5	15653.4	32708.9	18114.9	20749	49017.3	70643.9	46707.4	9162.64	15078	19314.3	47147.4	10536.5	9369.08	34895.3	17179.8	16481.7
F1PAZ6	26	24	0.00546151	0.0125161	1.2269	Control	tobramycin-treated	Enoyl-CoA hydratase, short chain 1 OS=Canis lupus familiaris (Dog) (Canis familiaris) OX=9615 GN=ECHS1 PE=3 SV=3	8.89959e+07	8.71035e+07	7.96479e+07	7.8084e+07	8.86417e+07	8.81829e+07	8.8693e+07	8.90807e+07	9.44029e+07	6.93075e+07	7.84839e+07	8.43325e+07	7.08047e+07	7.34911e+07	8.39636e+07	6.02978e+07	5.31601e+07	5.74376e+07	5.38092e+07	5.30371e+07	6.1183e+07	6.46042e+07	5.98071e+07	5.76597e+07	9.53896e+07	9.97075e+07	9.9637e+07
A0A5F4DJ85	7	7	0.00547041	0.0125161	1.16452	tobramycin-treated	Control	Rho GDP dissociation inhibitor alpha OS=Canis lupus familiaris (Dog) (Canis familiaris) OX=9615 GN=ARHGDIA PE=4 SV=1	1.76475e+07	1.47686e+07	1.45302e+07	1.36453e+07	1.25563e+07	1.40363e+07	1.60932e+07	1.48168e+07	1.37437e+07	1.58773e+07	1.66367e+07	1.46919e+07	1.72602e+07	1.55614e+07	1.6845e+07	1.76926e+07	2.43806e+07	1.8369e+07	1.49595e+07	1.45747e+07	1.50852e+07	1.53655e+07	1.97125e+07	1.68754e+07	1.78809e+07	1.92471e+07	1.6041e+07
F1P909	11	10	0.00547511	0.0125161	1.10213	Control	tobramycin-treated	NADH:ubiquinone oxidoreductase subunit A13 OS=Canis lupus familiaris (Dog) (Canis familiaris) OX=9615 GN=NDUFA13 PE=4 SV=2	3.25992e+06	3.41629e+06	3.42035e+06	3.35849e+06	3.46347e+06	3.15471e+06	2.9481e+06	2.88943e+06	3.11213e+06	2.8707e+06	2.97266e+06	2.85641e+06	3.10687e+06	2.50035e+06	2.81403e+06	3.35122e+06	3.31518e+06	2.84462e+06	3.10201e+06	2.43054e+06	2.90534e+06	2.72342e+06	3.08713e+06	3.17616e+06	2.95199e+06	2.91317e+06	2.74535e+06
A0A5F4CGG9	3	3	0.00550909	0.0125745	1.66644	tobramycin-treated	Control	Beta-hexosaminidase OS=Canis lupus familiaris (Dog) (Canis familiaris) OX=9615 GN=HEXA PE=3 SV=1	121249	87682.5	81907.8	103995	101175	77405.1	87190.5	109746	77629.5	181234	200365	211192	206312	177452	174361	76672.6	56208.2	104114	234701	221446	204289	82643.9	112211	98049.4	138526	159040	187393
E2RNG2	43	42	0.00553763	0.0126204	1.14038	Control	tobramycin-treated	ATP synthase subunit alpha OS=Canis lupus familiaris (Dog) (Canis familiaris) OX=9615 GN=ATP5F1A PE=3 SV=2	2.49461e+08	2.22881e+08	2.18062e+08	2.52046e+08	2.47773e+08	2.56115e+08	2.43781e+08	2.81766e+08	2.44065e+08	1.867e+08	1.97774e+08	1.86106e+08	2.06387e+08	1.91472e+08	2.11493e+08	2.52377e+08	2.41433e+08	2.27972e+08	1.94124e+08	1.6925e+08	2.01555e+08	2.13105e+08	2.30775e+08	2.23982e+08	2.49486e+08	2.56045e+08	2.46298e+08
E2R134	27	26	0.00557351	0.0126829	1.17108	tobramycin-treated	Control	M20_dimer domain-containing protein OS=Canis lupus familiaris (Dog) (Canis familiaris) OX=9615 GN=CNDP2 PE=4 SV=2	2.58069e+07	2.64042e+07	2.44494e+07	2.47154e+07	2.34635e+07	2.3657e+07	2.48827e+07	2.87158e+07	2.91965e+07	2.38365e+07	2.68705e+07	2.62233e+07	3.0126e+07	2.95174e+07	2.88259e+07	2.60137e+07	2.58933e+07	2.63707e+07	3.08747e+07	2.65951e+07	2.93469e+07	3.3086e+07	3.42618e+07	3.51422e+07	3.54194e+07	3.43908e+07	3.8926e+07
E2RM35	1	1	0.00565157	0.0128257	1.22231	tobramycin-treated	Control	Pyrroline-5-carboxylate reductase OS=Canis lupus familiaris (Dog) (Canis familiaris) OX=9615 GN=PYCR3 PE=3 SV=2	83068.5	83351	96332.3	88961.8	82590.3	76005.5	97398.2	85405.6	120287	97541.6	105840	79132.6	101781	109985	114322	93665.7	128518	149406	142967	122502	138532	112021	104396	93561	103144	95204	95943.5
A0A5F4D1E2	7	7	0.0056534	0.0128257	1.42101	tobramycin-treated	Control	SAC domain-containing protein OS=Canis lupus familiaris (Dog) (Canis familiaris) OX=9615 GN=SACM1L PE=4 SV=1	228875	237860	216781	183317	180022	134192	188242	282149	267223	491787	468560	367611	357247	287848	276912	247180	317698	283381	262955	207918	318224	251916	357415	371654	189970	174675	219914
F6Y258	1	1	0.00572212	0.012962	1.47709	tobramycin-treated	Control	General transcription factor IIi OS=Canis lupus familiaris (Dog) (Canis familiaris) OX=9615 GN=GTF2I PE=4 SV=1	63193.6	38185.1	60759.9	34638.5	40350.1	68953.4	60569.8	32602.4	64288.7	46018.1	55924.1	82285.1	45418.8	68267	45728.7	73502.9	118954	76616.5	91312.1	81990	78043.7	79591.4	86324.9	92121	114601	90487.6	42199.2
Q29536	9	6	0.00573781	0.0129779	1.26316	Control	tobramycin-treated	Pyruvate kinase PKLR OS=Canis lupus familiaris (Dog) (Canis familiaris) OX=9615 GN=PKLR PE=2 SV=2	768523	665792	733967	644231	604675	638906	596088	522785	564549	508959	548120	506505	562774	443865	461315	347156	755842	396450	458089	539429	506489	430138	343092	342014	714511	651699	571071
E2R1E1	11	10	0.00576213	0.0130133	1.2383	Control	tobramycin-treated	Trans-L-3-hydroxyproline dehydratase OS=Canis lupus familiaris (Dog) (Canis familiaris) OX=9615 GN=L3HYPDH PE=4 SV=2	4.65003e+06	4.63758e+06	4.12736e+06	5.15133e+06	4.80146e+06	4.44135e+06	4.59471e+06	5.31274e+06	5.59676e+06	4.52092e+06	4.79919e+06	4.95112e+06	4.55204e+06	4.89221e+06	4.80745e+06	2.78964e+06	3.04531e+06	2.89948e+06	4.30524e+06	3.62607e+06	4.05927e+06	3.68944e+06	4.19095e+06	4.03041e+06	2.72174e+06	2.66215e+06	3.41368e+06
F1Q0R0	7	3	0.00578365	0.0130422	3.37156	Control	tobramycin-treated	IF rod domain-containing protein OS=Canis lupus familiaris (Dog) (Canis familiaris) OX=9615 GN=KRT14 PE=3 SV=3	722256	233403	206366	109387	45244.7	76876.1	127104	227830	837487	80771.9	12270.4	146394	79018.3	58282.5	85285.9	202593	76257.9	98269.9	20363.9	85282.4	27691.8	60005.5	52774.3	18337.2	128681	207750	93951.3
A0A5F4D5T7	29	29	0.00579734	0.0130534	1.25244	Control	tobramycin-treated	Aldedh domain-containing protein OS=Canis lupus familiaris (Dog) (Canis familiaris) OX=9615 GN=ALDH7A1 PE=3 SV=1	4.69132e+07	4.35957e+07	3.91336e+07	4.12596e+07	3.98532e+07	4.1099e+07	3.58068e+07	4.14803e+07	3.75335e+07	3.60917e+07	3.86721e+07	3.90546e+07	4.13405e+07	3.69102e+07	3.89502e+07	2.21275e+07	2.27571e+07	2.16696e+07	3.15973e+07	2.95831e+07	3.15014e+07	2.49508e+07	2.54454e+07	2.46344e+07	3.7543e+07	4.08783e+07	4.18291e+07
F1PNQ8	1	1	0.00584751	0.0131466	2.5868	Control	tobramycin-treated	DUF4209 domain-containing protein OS=Canis lupus familiaris (Dog) (Canis familiaris) OX=9615 GN=ERMARD PE=4 SV=3	124400	130941	97072.2	64784	48696.1	22710.9	46078.1	51873.6	35869	2059.25	903.292	1456	405.516	703.624	1918.81	39908.6	21223.4	36341.9	70753.1	57887.5	49090.3	5114.03	4678.6	3523.46	30154.3	56889.6	98219.8
A0A5F4CME4	18	17	0.00587807	0.0131664	1.14177	Control	tobramycin-treated	ETF domain-containing protein OS=Canis lupus familiaris (Dog) (Canis familiaris) OX=9615 GN=ETFB PE=4 SV=1	2.65835e+07	2.40619e+07	2.31927e+07	2.53663e+07	2.32674e+07	2.24629e+07	2.08725e+07	2.11221e+07	2.31774e+07	2.37934e+07	2.34793e+07	2.3027e+07	2.05989e+07	2.19391e+07	2.26628e+07	1.64595e+07	1.58971e+07	1.77936e+07	1.88657e+07	1.82474e+07	1.84104e+07	2.20266e+07	2.27533e+07	2.16585e+07	1.91811e+07	1.94842e+07	2.17591e+07
A0A5F4D3B4	2	2	0.00588484	0.0131664	1.38996	tobramycin-treated	Control	Profilin OS=Canis lupus familiaris (Dog) (Canis familiaris) OX=9615 GN=PFN2 PE=3 SV=1	171469	110150	457747	566167	509518	393174	514615	502805	518698	616183	511859	489569	528276	448228	610476	658227	703551	681052	560984	493373	552681	539267	774973	595991	556998	643884	443371
E2RIR5	1	1	0.00589404	0.0131664	7.43831	tobramycin-treated	Control	Mab-21 domain-containing protein OS=Canis lupus familiaris (Dog) (Canis familiaris) OX=9615 GN=MIEF2 PE=4 SV=3	91656.9	99950.7	73931.4	105280	130870	171436	208594	251145	267880	148097	207594	251477	223145	290653	375068	1.86606e+06	1.21017e+06	1.50145e+06	233679	172271	285955	253342	226105	183702	2.02086e+06	4.2838e+06	7.10489e+06
Q6EIZ1	6	3	0.00589674	0.0131664	2.76091	Control	tobramycin-treated	Keratin, type II cytoskeletal 2 epidermal OS=Canis lupus familiaris (Dog) (Canis familiaris) OX=9615 GN=KRT2 PE=2 SV=1	9.96646e+06	1.63472e+06	2.21488e+06	1.7281e+06	1.01613e+06	688990	774795	1.49137e+06	2.01081e+06	769648	321760	1.56104e+06	733815	1.02836e+06	734012	1.30357e+06	361539	1.11024e+06	231359	943833	522928	578890	926256	377406	1.47459e+06	1.98318e+06	631176
A0A5F4CY61	5	1	0.00590028	0.0131664	1.31448	tobramycin-treated	Control	Uncharacterized protein OS=Canis lupus familiaris (Dog) (Canis familiaris) OX=9615 GN=ENSCAFG00000012233 PE=4 SV=1	4.21938e+06	4.25399e+06	2.97535e+06	2.82265e+06	2.76323e+06	3.4444e+06	2.70417e+06	5.38453e+06	2.34557e+06	3.82144e+06	4.60946e+06	3.76008e+06	4.22485e+06	3.38663e+06	6.2336e+06	5.40338e+06	3.94363e+06	3.88786e+06	4.0678e+06	2.97077e+06	6.3757e+06	3.80909e+06	4.58131e+06	4.29061e+06	4.48428e+06	5.62961e+06	5.78942e+06
A0A5F4C4Q1	4	4	0.00596673	0.0132948	2.00524	tobramycin-treated	Control	Beta-2-microglobulin OS=Canis lupus familiaris (Dog) (Canis familiaris) OX=9615 GN=B2M PE=3 SV=1	1.12056e+06	1.01816e+06	1.11077e+06	728204	701900	708336	551998	541352	535993	1.0083e+06	935733	1.06754e+06	963022	1.0128e+06	1.13573e+06	1.03835e+06	902560	1.1971e+06	1.64676e+06	1.5016e+06	1.65528e+06	616172	1.14771e+06	930658	3.08501e+06	3.85641e+06	4.44185e+06
F1PDJ5	31	29	0.00603929	0.0134365	1.2884	tobramycin-treated	Control	Apolipoprotein A-I OS=Canis lupus familiaris (Dog) (Canis familiaris) OX=9615 GN=APOA1 PE=3 SV=1	1.81591e+08	1.61589e+08	1.62369e+08	1.3302e+08	1.23267e+08	1.09723e+08	1.65211e+08	1.62289e+08	1.69089e+08	1.69695e+08	1.66725e+08	1.52526e+08	1.8209e+08	1.74287e+08	1.84768e+08	2.47957e+08	2.07839e+08	2.11864e+08	2.10966e+08	1.97576e+08	1.92686e+08	1.33034e+08	1.52429e+08	1.47426e+08	2.4838e+08	2.62503e+08	2.82694e+08
E2RRZ8	2	2	0.00607743	0.0135013	1.48233	tobramycin-treated	Control	CID domain-containing protein OS=Canis lupus familiaris (Dog) (Canis familiaris) OX=9615 GN=RPRD1B PE=4 SV=1	49233.8	48079.9	41464.5	22229	19304.6	17093.5	40901.8	16820.5	63325.7	35356.8	34427.7	40961.4	52082.7	71960.1	33655.1	41002.3	51803.5	50214.2	60002.3	48066.9	44117.2	76682	83565.1	75392.7	50724.3	34022.2	60069.3
J9P2W1	2	1	0.00610013	0.0135317	1.70341	Control	tobramycin-treated	Mitochondrial ribosomal protein L21 OS=Canis lupus familiaris (Dog) (Canis familiaris) OX=9615 GN=MRPL21 PE=4 SV=2	58999.7	41228.4	39399.1	67820.5	54817.9	40527.5	38735.7	65195.9	60072.6	39694.2	40689.8	34630.5	18515.8	17485.7	27471.6	34028.5	37750.2	38420.9	32518.1	35104.5	35619.4	44377.4	51589.8	36913.2	6861	7999.98	8404.86
F6XIB7	4	4	0.00613433	0.0135874	1.20403	tobramycin-treated	Control	Saposin B-type domain-containing protein OS=Canis lupus familiaris (Dog) (Canis familiaris) OX=9615 GN=CNPY2 PE=4 SV=2	612337	533259	546484	588450	640861	513866	560726	559981	518108	682566	656748	748830	800096	689131	823249	624249	564658	525084	567549	498884	578860	638415	845950	692382	650687	736016	895317
E2RRJ6	15	11	0.00614814	0.0135979	1.23785	tobramycin-treated	Control	AP complex subunit beta OS=Canis lupus familiaris (Dog) (Canis familiaris) OX=9615 GN=AP1B1 PE=3 SV=3	1.72298e+06	2.01804e+06	1.87501e+06	2.26509e+06	2.11104e+06	2.18734e+06	2.2582e+06	2.59222e+06	2.83854e+06	1.94648e+06	1.93657e+06	2.50538e+06	2.11204e+06	2.67649e+06	2.86527e+06	2.99994e+06	2.75225e+06	2.66778e+06	2.65796e+06	2.25307e+06	3.19431e+06	3.80806e+06	3.31848e+06	2.76117e+06	2.97638e+06	2.71818e+06	3.03852e+06
E2QUI9	6	5	0.00620388	0.0137009	1.27074	tobramycin-treated	Control	ATP-dependent (S)-NAD(P)H-hydrate dehydratase OS=Canis lupus familiaris (Dog) (Canis familiaris) OX=9615 GN=NAXD PE=3 SV=1	217687	235671	195721	236828	222407	224378	239053	251232	284141	279015	284021	300280	368966	263647	336199	368875	277794	312334	294083	241752	296647	324448	385443	389267	243102	171474	217868
A0A5F4DFR0	5	3	0.00622319	0.0137233	1.36853	Control	tobramycin-treated	Tight junction protein ZO-1 OS=Canis lupus familiaris (Dog) (Canis familiaris) OX=9615 GN=TJP1 PE=3 SV=1	141583	150741	112042	139897	143562	133635	133565	142551	141184	115213	144619	116903	110083	150916	152158	79112.2	73714.9	116562	109474	116205	99954.2	104270	96926.3	73451.6	50685.6	49711.1	50393.4
A0A5F4CR42	29	27	0.00626145	0.0137772	1.25617	Control	tobramycin-treated	Hydroxysteroid 17-beta dehydrogenase 4 OS=Canis lupus familiaris (Dog) (Canis familiaris) OX=9615 GN=HSD17B4 PE=4 SV=1	2.35954e+07	2.13531e+07	2.05111e+07	3.28758e+07	3.15504e+07	3.21311e+07	3.24244e+07	3.79266e+07	3.3507e+07	2.04514e+07	2.11558e+07	2.27887e+07	2.65065e+07	2.6852e+07	2.75332e+07	1.86782e+07	1.92618e+07	1.78721e+07	2.54125e+07	2.31718e+07	2.6432e+07	2.04615e+07	2.1297e+07	2.1251e+07	2.83721e+07	2.81686e+07	2.76439e+07
F1PHV0	2	2	0.00626602	0.0137772	1.76686	Control	tobramycin-treated	ATP binding cassette subfamily C member 2 OS=Canis lupus familiaris (Dog) (Canis familiaris) OX=9615 GN=ABCC2 PE=4 SV=1	54118.4	38235	50620.3	37373.1	47022.1	50017.2	53331.9	64144.9	57881.7	36175.8	30219.9	41098.8	25194.2	40853.2	43420	26206.7	7991.13	31667.8	47511.1	25070.8	46263.3	24064.2	28899.2	32576.4	6730.29	14830.2	3711.64
F1PU58	2	2	0.00628493	0.0137985	1.31108	tobramycin-treated	Control	CULLIN_2 domain-containing protein OS=Canis lupus familiaris (Dog) (Canis familiaris) OX=9615 GN=CUL3 PE=3 SV=2	56302.8	76639.1	71409.3	72638.3	74908.9	34682.4	78659.7	78691.8	80878.2	76453.3	95188	94586.3	107090	96411.6	106730	86180.1	71730.6	80801.6	114675	92624.2	91824.9	98131.5	118086	108059	51914.8	68366.7	79500.1
A0A5F4CUI7	1	1	0.00629736	0.0138056	1.71528	tobramycin-treated	Control	Abhydro_lipase domain-containing protein OS=Canis lupus familiaris (Dog) (Canis familiaris) OX=9615 GN=LIPF PE=4 SV=1	86647	66925.3	27546.8	32717	35725	24484.4	54104.5	79069.3	68482.4	47769.3	68480.4	61545.6	59939.3	64511.4	67581.9	160762	126223	127219	55179.4	50075.3	70454.5	135061	137043	184378	63420.2	64222	88054.2
A0A5F4CWP8	49	33	0.00632445	0.0138447	1.19835	tobramycin-treated	Control	FERM domain-containing protein OS=Canis lupus familiaris (Dog) (Canis familiaris) OX=9615 GN=MSN PE=4 SV=1	1.03051e+07	9.38816e+06	9.41236e+06	9.87849e+06	1.0249e+07	1.01102e+07	1.17443e+07	1.2671e+07	1.28385e+07	1.08283e+07	1.09631e+07	1.13707e+07	1.21526e+07	1.15858e+07	1.20753e+07	1.47451e+07	1.50355e+07	1.45867e+07	1.43393e+07	1.35792e+07	1.51523e+07	1.40783e+07	1.51326e+07	1.51944e+07	1.0196e+07	1.05606e+07	9.93787e+06
F1PLS4	6	5	0.00634766	0.0138752	1.62863	tobramycin-treated	Control	IF rod domain-containing protein OS=Canis lupus familiaris (Dog) (Canis familiaris) OX=9615 GN=VIM PE=3 SV=2	561324	534186	448645	419390	657752	912247	1.09439e+06	1.33995e+06	1.23387e+06	1.31808e+06	1.42497e+06	907406	2.0322e+06	1.58563e+06	1.94775e+06	808670	729079	1.03565e+06	642909	919072	758740	1.423e+06	1.36382e+06	810286	1.78158e+06	2.26706e+06	1.70213e+06
A0A5F4DJR5	1	1	0.00638	0.0139256	1.86307	tobramycin-treated	Control	MutL homolog 3 OS=Canis lupus familiaris (Dog) (Canis familiaris) OX=9615 GN=MLH3 PE=4 SV=1	128189	91781.6	73584.5	55817.2	47891.7	46983.8	45677.6	43505.4	48640.7	60065.5	57462.3	51811.4	67443.2	64967	55301.3	153429	154042	148978	128179	123855	117210	81450.8	114039	105217	230028	259216	196184
A0A5F4C6C0	32	4	0.00640033	0.0139316	1.25512	tobramycin-treated	Control	dNK domain-containing protein OS=Canis lupus familiaris (Dog) (Canis familiaris) OX=9615 GN=DGUOK PE=3 SV=1	1.494e+06	1.45778e+06	1.32076e+06	1.27152e+06	1.33798e+06	1.28461e+06	1.68131e+06	1.91433e+06	1.95776e+06	2.24288e+06	2.07711e+06	2.3361e+06	1.81122e+06	2.09805e+06	1.90257e+06	1.90802e+06	1.71197e+06	1.99954e+06	1.51218e+06	1.44674e+06	1.47388e+06	1.73116e+06	2.54968e+06	2.72868e+06	1.57583e+06	1.48504e+06	1.85011e+06
F1Q3Y0	7	7	0.00640139	0.0139316	1.52832	tobramycin-treated	Control	Profilin OS=Canis lupus familiaris (Dog) (Canis familiaris) OX=9615 GN=PFN1 PE=3 SV=2	4.92887e+06	4.44477e+06	4.50445e+06	4.5331e+06	5.56675e+06	7.77802e+06	7.47514e+06	6.47749e+06	5.91702e+06	5.72346e+06	5.87488e+06	5.34634e+06	6.40748e+06	5.56703e+06	6.34461e+06	1.18589e+07	1.29851e+07	1.29119e+07	7.14407e+06	8.00494e+06	8.68194e+06	9.90296e+06	6.68192e+06	6.09674e+06	1.56163e+07	1.36503e+07	9.00251e+06
F1PCQ3	1	1	0.00650028	0.0141263	1.78369	Control	tobramycin-treated	MFS domain-containing protein OS=Canis lupus familiaris (Dog) (Canis familiaris) OX=9615 GN=SLC16A1 PE=4 SV=1	59651	60168.2	69963	47878.7	90173	88492.2	44175.6	48561	23001.6	51134.9	50971.8	68513.8	24600.6	30951.2	37610.6	20333	20182.8	25047.8	29994.8	46756.5	20595.7	8672.39	9172.9	15883.4	48467.9	51820.4	35878.1
A0A5F4C8W3	2	2	0.00664185	0.0144131	1.99604	tobramycin-treated	Control	Apoptosis inhibitor 5 OS=Canis lupus familiaris (Dog) (Canis familiaris) OX=9615 GN=API5 PE=4 SV=1	14996.8	17121.1	26376.9	16121.2	18952.7	36916.7	45620.6	88213.7	87347.1	52575.5	48692	122273	78600.7	97636.4	119685	80556.5	30308.1	40731.4	42493.9	24620.5	91863.9	110883	150271	146061	38707.7	26361.5	101564
A0A5F4CS22	2	1	0.00667389	0.0144616	1.38662	Control	tobramycin-treated	Tensin 3 OS=Canis lupus familiaris (Dog) (Canis familiaris) OX=9615 GN=TNS3 PE=4 SV=1	27660.5	22561.9	28259.6	36677.8	21983.1	21864.9	27777.2	25649.9	28233.5	21672.8	21369.3	16890.3	21148	24053.2	16678.4	26891.3	18776	30894	22447.6	22634.4	19612.9	18551.4	17305.2	18831.3	10781.6	11433.7	7157.32
E2RBE1	1	1	0.00673412	0.014571	1.37572	tobramycin-treated	Control	Chromosome 30 C15orf39 homolog OS=Canis lupus familiaris (Dog) (Canis familiaris) OX=9615 GN=C30H15orf39 PE=4 SV=3	520020	321340	279778	314970	295097	480465	492742	502883	550508	511485	693886	643362	958336	593589	459613	439505	624775	640715	609506	363253	448386	397860	604547	451263	497224	517383	884658
E2RG72	2	2	0.0067815	0.0146524	1.39085	tobramycin-treated	Control	WASH complex subunit 4 OS=Canis lupus familiaris (Dog) (Canis familiaris) OX=9615 GN=WASHC4 PE=4 SV=3	14299.6	22914.2	27971.5	16997.5	35235.4	39452.1	36947.2	46706.9	28211.6	21421.8	31622.1	57994.4	30366.5	39787.5	54970	45801.3	36331.1	42953.8	57256.9	52298.6	40629.3	45100.2	41707.9	41244.8	33307.6	40056.7	34693.7
E2RE50	2	2	0.00695187	0.014991	1.17534	tobramycin-treated	Control	BCS1 homolog, ubiquinol-cytochrome c reductase complex chaperone OS=Canis lupus familiaris (Dog) (Canis familiaris) OX=9615 GN=BCS1L PE=3 SV=1	189970	188585	220929	138492	193886	131711	149995	178732	168787	204076	205277	208516	174825	227596	250359	200870	159582	212309	224628	204889	227367	177330	201158	175828	178652	194089	242253
A0A5F4CJ46	1	1	0.00696002	0.014991	1.59704	Control	tobramycin-treated	Integrin_alpha2 domain-containing protein OS=Canis lupus familiaris (Dog) (Canis familiaris) OX=9615 GN=ITGA6 PE=3 SV=1	79183.4	67997.9	83285	65230.3	47175.8	44796.3	35861.8	53571.9	37060.8	39594.9	35864.5	24256.7	21550.8	24910.4	24383.2	68899.6	54879.8	55943.2	59111.1	47108.7	29585.9	38376.2	42089.8	32204.3	12911	19058.5	13165.4
A0A5F4DLB8	10	10	0.00696826	0.014991	1.14128	tobramycin-treated	Control	Dolichyl-diphosphooligosaccharide--protein glycosyltransferase 48 kDa subunit OS=Canis lupus familiaris (Dog) (Canis familiaris) OX=9615 GN=DDOST PE=3 SV=1	1.86736e+06	1.75659e+06	1.59084e+06	2.01091e+06	1.9891e+06	2.04448e+06	2.28035e+06	2.62365e+06	2.5373e+06	2.0185e+06	2.25897e+06	2.42749e+06	2.3527e+06	2.17616e+06	2.37847e+06	2.69443e+06	2.67231e+06	2.50665e+06	2.50751e+06	2.04737e+06	2.56704e+06	2.41667e+06	2.49256e+06	2.42801e+06	2.15961e+06	2.11421e+06	2.46637e+06
F1P9E3	4	3	0.0069836	0.0149998	1.40695	Control	tobramycin-treated	Phosphoribosyl pyrophosphate synthetase associated protein 2 OS=Canis lupus familiaris (Dog) (Canis familiaris) OX=9615 GN=PRPSAP2 PE=3 SV=3	679661	856309	636859	889351	804734	849199	740819	1.12298e+06	1.22246e+06	637328	996766	831273	1.24351e+06	733687	803467	347501	639088	447894	608259	474827	472421	464819	557540	586690	551267	331908	362974
E2RS75	15	13	0.00699237	0.0149998	1.29209	tobramycin-treated	Control	Uncharacterized protein OS=Canis lupus familiaris (Dog) (Canis familiaris) OX=9615 GN=CFB PE=3 SV=2	1.34743e+06	1.26235e+06	1.23203e+06	989980	989880	896639	915049	992392	1.06207e+06	1.21338e+06	1.19735e+06	1.18126e+06	1.27434e+06	1.3014e+06	1.15634e+06	1.34168e+06	1.43566e+06	1.53812e+06	1.76093e+06	1.41656e+06	1.3225e+06	937149	1.07999e+06	1.03077e+06	1.72111e+06	2.15158e+06	1.97493e+06
F1PSC0	24	18	0.00702797	0.0150546	1.15307	Control	tobramycin-treated	Solute carrier family 25 member 13 OS=Canis lupus familiaris (Dog) (Canis familiaris) OX=9615 GN=SLC25A13 PE=3 SV=3	6.5039e+06	6.02456e+06	6.10372e+06	6.75823e+06	6.72305e+06	7.13869e+06	8.23424e+06	8.48182e+06	8.20144e+06	4.93454e+06	5.50361e+06	5.50817e+06	5.74509e+06	5.87701e+06	5.69243e+06	6.36652e+06	6.9304e+06	6.41536e+06	5.71618e+06	5.45099e+06	5.95954e+06	7.15436e+06	6.96212e+06	6.58763e+06	6.95788e+06	7.13187e+06	6.40888e+06
E2RJ93	13	12	0.00704873	0.0150775	1.19272	Control	tobramycin-treated	ANK_REP_REGION domain-containing protein OS=Canis lupus familiaris (Dog) (Canis familiaris) OX=9615 GN=GLS PE=3 SV=2	3.38213e+06	3.16382e+06	3.33052e+06	3.10404e+06	3.27862e+06	3.20771e+06	3.0917e+06	2.86917e+06	2.62712e+06	2.60111e+06	2.62896e+06	2.5245e+06	2.79358e+06	2.7537e+06	2.77544e+06	2.23149e+06	2.44369e+06	2.2673e+06	2.31859e+06	2.45094e+06	2.24569e+06	2.16446e+06	2.05217e+06	1.99086e+06	3.74254e+06	3.72763e+06	3.33082e+06
F6UUY0	1	1	0.00706939	0.0151001	1.23493	tobramycin-treated	Control	LsmAD domain-containing protein OS=Canis lupus familiaris (Dog) (Canis familiaris) OX=9615 GN=ATXN2 PE=4 SV=2	219309	236043	213965	271341	258602	222847	212776	285401	224075	349379	404316	339607	316924	298645	305957	196896	199165	224850	302089	266949	273297	324734	343030	263551	304134	299825	282911
E2R802	1	1	0.00708912	0.015118	1.1996	Control	tobramycin-treated	RALBP1 associated Eps domain containing 1 OS=Canis lupus familiaris (Dog) (Canis familiaris) OX=9615 GN=REPS1 PE=4 SV=3	981799	787992	951428	1.03991e+06	976680	1.12232e+06	1.05574e+06	1.05959e+06	893702	816584	747480	925920	690566	695015	645112	601553	601438	807443	993857	991154	945628	693312	1.01029e+06	886620	800896	950345	983663
E2RJF4	9	7	0.00709797	0.015118	1.25423	Control	tobramycin-treated	Sulfurtransferase OS=Canis lupus familiaris (Dog) (Canis familiaris) OX=9615 GN=TST PE=4 SV=2	1.11416e+06	954035	1.04782e+06	840913	862830	776371	690712	748256	734919	797671	837303	793747	685605	650775	631821	464096	581181	497294	708725	643995	592501	480294	741199	674916	729812	880416	998705
E2RDY8	14	13	0.00717475	0.0152599	1.26145	Control	tobramycin-treated	Cystathionine gamma-lyase OS=Canis lupus familiaris (Dog) (Canis familiaris) OX=9615 GN=CTH PE=3 SV=2	1.65618e+07	1.4078e+07	1.49289e+07	1.50738e+07	1.28078e+07	1.25904e+07	1.09496e+07	1.24248e+07	1.14438e+07	1.32818e+07	1.36984e+07	1.41568e+07	1.30786e+07	1.2229e+07	1.34979e+07	8.51594e+06	7.49776e+06	7.53672e+06	1.16872e+07	1.01792e+07	1.17581e+07	7.20665e+06	7.88923e+06	8.38018e+06	9.25153e+06	1.03047e+07	1.14689e+07
F1PCE5	12	11	0.0073718	0.0156567	1.49089	tobramycin-treated	Control	SERPIN domain-containing protein OS=Canis lupus familiaris (Dog) (Canis familiaris) OX=9615 GN=SERPINA1 PE=3 SV=3	8.65839e+06	8.1264e+06	7.34779e+06	6.49444e+06	6.20613e+06	7.42157e+06	9.06307e+06	1.10144e+07	1.04009e+07	6.3418e+06	6.62712e+06	8.42369e+06	1.13013e+07	1.23663e+07	1.3933e+07	1.38343e+07	1.30108e+07	1.16473e+07	1.00382e+07	9.26674e+06	1.30315e+07	1.02155e+07	1.08475e+07	1.00114e+07	2.00137e+07	2.06931e+07	2.12352e+07
A0A5F4DGH2	1	1	0.00743201	0.0157622	1.4856	Control	tobramycin-treated	Nuclear receptor coactivator 2 OS=Canis lupus familiaris (Dog) (Canis familiaris) OX=9615 GN=NCOA2 PE=4 SV=1	769868	593360	498347	393466	462506	433912	421590	734178	759659	230953	198100	290471	325638	350598	320043	356698	230018	395285	272734	303699	270374	498373	823403	724273	195822	318537	716310
F1PEL4	1	1	0.00744486	0.0157671	1.53309	tobramycin-treated	Control	T-box transcription factor 1 OS=Canis lupus familiaris (Dog) (Canis familiaris) OX=9615 GN=TBX1 PE=4 SV=3	95327.3	147275	130269	154033	114991	142402	162246	180678	151103	166382	284360	272882	203678	240491	197028	134185	95732.9	145820	139536	297054	156777	143923	229067	358032	244796	294491	315329
F1PGJ5	2	1	0.00749515	0.0158446	1.7515	tobramycin-treated	Control	Scavenger receptor class B member 2 OS=Canis lupus familiaris (Dog) (Canis familiaris) OX=9615 GN=SCARB2 PE=3 SV=2	2639.54	5131.94	2637.06	4525.18	8503.89	14392	8156.59	25526.5	17012.8	3954.45	8337.21	14628.2	12297.7	18484.2	19049.5	41672.5	18409.3	15996.9	12341.9	11852.6	24205.6	24637.1	19262.8	19922.1	13781.4	10507.5	20764.4
J9P2C3	1	1	0.00751299	0.0158446	4.59589	tobramycin-treated	Control	Teashirt zinc finger homeobox 2 OS=Canis lupus familiaris (Dog) (Canis familiaris) OX=9615 GN=TSHZ2 PE=4 SV=2	207988	222505	221769	157730	210666	283444	247995	309896	269467	243101	355003	658880	2.29458e+06	1.05656e+06	1.3491e+06	283327	233732	221817	1.73371e+06	556426	1.34851e+06	207899	318171	317287	466259	602561	7.34497e+06
F1PIB4	68	63	0.00751317	0.0158446	1.52532	Control	tobramycin-treated	LDL receptor related protein 2 OS=Canis lupus familiaris (Dog) (Canis familiaris) OX=9615 GN=LRP2 PE=4 SV=3	1.50597e+07	2.14682e+07	1.96322e+07	3.15507e+07	2.87964e+07	3.167e+07	1.79895e+07	2.45787e+07	1.94322e+07	1.56166e+07	1.09348e+07	1.85443e+07	2.34441e+07	2.27729e+07	1.27619e+07	1.23557e+07	7.56027e+06	8.35301e+06	1.56956e+07	2.10746e+07	1.31854e+07	8.1296e+06	6.15123e+06	7.79052e+06	1.99961e+07	2.10097e+07	3.02093e+07
E2RED3	2	2	0.0075364	0.0158712	1.34972	tobramycin-treated	Control	PCI domain-containing protein OS=Canis lupus familiaris (Dog) (Canis familiaris) OX=9615 GN=COPS7A PE=4 SV=1	89981.7	105031	112232	177070	152050	137148	138193	164347	128861	198878	204979	199072	258856	169734	178712	144946	173187	179201	105593	160371	171506	242414	275137	200160	134246	124759	130836
E2R0Z0	1	1	0.00756865	0.0159167	1.4492	Control	tobramycin-treated	Cadherin_C domain-containing protein OS=Canis lupus familiaris (Dog) (Canis familiaris) OX=9615 GN=CDH6 PE=4 SV=3	72770.9	70877.6	72594.4	35655.4	54473	52844.6	53895.5	40357.4	46467.5	43173.7	39144.4	46807.1	39968.9	41577	40695.4	39924.5	37560.2	32764.9	67394.4	65618.7	57686	21635.9	20355	26461.9	23529.8	24672.7	20977.9
E2R8M6	7	6	0.00759781	0.0159557	1.26358	Control	tobramycin-treated	Aspartoacylase OS=Canis lupus familiaris (Dog) (Canis familiaris) OX=9615 GN=ASPA PE=3 SV=3	2.27412e+06	2.0892e+06	1.90916e+06	1.90309e+06	1.65605e+06	1.78469e+06	1.77285e+06	1.95444e+06	2.07107e+06	1.73548e+06	1.99919e+06	1.88661e+06	1.66528e+06	1.63643e+06	1.65928e+06	1.00066e+06	1.08574e+06	1.04337e+06	1.95777e+06	1.77707e+06	1.80147e+06	1.62809e+06	1.85202e+06	1.62392e+06	1.05929e+06	1.03485e+06	1.11744e+06
J9PAD1	27	26	0.00772165	0.016193	1.30093	tobramycin-treated	Control	Uncharacterized protein OS=Canis lupus familiaris (Dog) (Canis familiaris) OX=9615 GN=ENSCAFG00000000701 PE=4 SV=2	3.80236e+06	3.77043e+06	3.83253e+06	3.95056e+06	4.11872e+06	4.14111e+06	4.35484e+06	4.8919e+06	4.28621e+06	3.91739e+06	4.09841e+06	4.3052e+06	5.40728e+06	5.15843e+06	5.16674e+06	5.61697e+06	6.10144e+06	6.24905e+06	5.36243e+06	4.77073e+06	5.00977e+06	3.89219e+06	4.15572e+06	4.00428e+06	6.94248e+06	8.42021e+06	8.07662e+06
F1PB77	5	1	0.00776441	0.0162599	2.323	tobramycin-treated	Control	Alpha-1,4 glucan phosphorylase OS=Canis lupus familiaris (Dog) (Canis familiaris) OX=9615 GN=PYGL PE=3 SV=2	3559.2	3872.93	631.655	4758.06	5048.05	13735.3	13584.2	10069.7	8114.68	4052.69	4312.67	8637.1	5419.67	9190.49	10613.3	38416.4	26320	39232.5	9641.19	7882.03	19249	19632.7	24061.6	16305.1	21728	11688.7	18051.4
A0A5F4D507	5	4	0.00783843	0.016392	1.23764	Control	tobramycin-treated	Alpha-carbonic anhydrase domain-containing protein OS=Canis lupus familiaris (Dog) (Canis familiaris) OX=9615 GN=CA4 PE=3 SV=1	1.30816e+06	1.16475e+06	1.04701e+06	1.18684e+06	1.48514e+06	1.6054e+06	1.13336e+06	1.03845e+06	1.11832e+06	742708	914583	906237	782279	940195	802732	999562	966973	863979	1.18232e+06	1.41642e+06	1.57038e+06	949937	808296	792799	1.15097e+06	1.08926e+06	1.03735e+06
F1PAY0	1	1	0.00798114	0.0166672	10.8641	tobramycin-treated	Control	G_PROTEIN_RECEP_F1_2 domain-containing protein OS=Canis lupus familiaris (Dog) (Canis familiaris) OX=9615 GN=MC5R PE=3 SV=3	0	0	0	0	1802.37	0	0	0	3567.09	6095.67	1877.31	20330.6	17239.8	4931.57	6119.9	0	0	0	6511.17	2893.96	0	0	21254.7	13834.3	5695.95	2781.2	7102.59
J9P028	11	10	0.00802483	0.0167351	1.4303	tobramycin-treated	Control	Glutathione peroxidase OS=Canis lupus familiaris (Dog) (Canis familiaris) OX=9615 GN=GPX3 PE=3 SV=2	7.51259e+06	9.79756e+06	6.8964e+06	7.81442e+06	7.9297e+06	6.72376e+06	5.6823e+06	7.59068e+06	8.81843e+06	1.11241e+07	1.24882e+07	1.24957e+07	1.50617e+07	1.45862e+07	1.45678e+07	6.5401e+06	6.53686e+06	7.31438e+06	1.27176e+07	1.01327e+07	1.059e+07	6.33536e+06	7.9494e+06	8.35423e+06	1.05737e+07	1.17277e+07	1.76157e+07
J9P974	19	18	0.00821318	0.0170935	1.18669	tobramycin-treated	Control	Transgelin OS=Canis lupus familiaris (Dog) (Canis familiaris) OX=9615 GN=TAGLN PE=3 SV=2	1.4407e+07	1.21449e+07	1.30106e+07	1.29172e+07	1.20647e+07	1.30183e+07	1.34634e+07	1.15966e+07	1.33532e+07	1.51122e+07	1.43873e+07	1.40666e+07	1.46935e+07	1.55455e+07	1.52807e+07	1.57336e+07	1.54341e+07	1.65491e+07	1.09427e+07	1.10725e+07	1.14083e+07	1.76103e+07	1.78591e+07	1.711e+07	1.85156e+07	1.78945e+07	1.60399e+07
F1PMA6	2	2	0.00821955	0.0170935	1.73404	tobramycin-treated	Control	Tr-type G domain-containing protein OS=Canis lupus familiaris (Dog) (Canis familiaris) OX=9615 GN=EIF5B PE=4 SV=3	25861.5	49718.8	35350.4	39914.2	38052.6	70466	89621.4	61477.1	57248.9	53116.3	58601.4	80231.4	60350.8	104600	70313.4	171113	159886	135163	129327	74522.9	105876	130850	65288.9	72972.8	78315.8	38099.8	33426.4
F1PB44	1	1	0.00823923	0.0171107	1.88489	Control	tobramycin-treated	ATP binding cassette subfamily C member 6 OS=Canis lupus familiaris (Dog) (Canis familiaris) OX=9615 GN=ABCC6 PE=4 SV=3	100097	117705	94492	87725.7	125660	189606	130269	150362	154995	46611.9	12571.4	75871.5	5956.98	69185.3	78867.3	108603	39847.7	133756	122446	76668.2	95307.2	78517	88977.1	81393.2	12533.5	43024.2	51059.4
E2R5S2	6	5	0.00825407	0.0171178	1.18929	tobramycin-treated	Control	B cell receptor associated protein 31 OS=Canis lupus familiaris (Dog) (Canis familiaris) OX=9615 GN=BCAP31 PE=4 SV=2	1.27762e+06	1.10812e+06	1.4241e+06	1.00596e+06	997383	778883	955227	1.1731e+06	1.28046e+06	1.43454e+06	1.39419e+06	1.20835e+06	1.42089e+06	1.17674e+06	1.38007e+06	1.41731e+06	1.25014e+06	1.33202e+06	1.48919e+06	1.23637e+06	1.24328e+06	1.38109e+06	1.53092e+06	1.71294e+06	1.04609e+06	998536	1.13512e+06
F1PPP8	2	1	0.0082659	0.0171186	1.94046	Control	tobramycin-treated	BR serine/threonine kinase 1 OS=Canis lupus familiaris (Dog) (Canis familiaris) OX=9615 GN=BRSK1 PE=4 SV=3	14497.7	13104.2	23512	15909.7	28281.6	57396.5	23421.4	28537.6	15852.5	7782.06	3144.54	18566.9	2117.93	10129	4379.67	28349.3	35025	26335	16327.6	13238.2	23104.4	6647.52	7832.75	11953.3	3429.12	4364.51	4552.14
J9NVA0	5	5	0.00833071	0.017229	1.30204	tobramycin-treated	Control	Pribosyltran_N domain-containing protein OS=Canis lupus familiaris (Dog) (Canis familiaris) OX=9615 GN=PRPSAP1 PE=4 SV=2	458301	465525	475865	455801	483222	452821	654464	716799	792695	497072	595841	594306	690379	655923	716997	728626	794454	849168	527014	544845	761750	991995	1.05598e+06	1.02253e+06	626174	664729	586746
A0A5F4C8H4	8	7	0.00840008	0.0173264	1.15427	tobramycin-treated	Control	Coatomer subunit delta OS=Canis lupus familiaris (Dog) (Canis familiaris) OX=9615 GN=ARCN1 PE=3 SV=1	987175	1.01785e+06	1.0741e+06	1.09631e+06	1.0555e+06	1.05682e+06	1.00383e+06	904824	919270	1.17625e+06	1.10383e+06	1.04317e+06	966718	1.05424e+06	1.03788e+06	1.20154e+06	1.43265e+06	1.10675e+06	1.17435e+06	1.22553e+06	1.12573e+06	1.1327e+06	929267	1.14124e+06	1.62871e+06	1.26832e+06	1.29504e+06
E2RFV9	1	1	0.00840095	0.0173264	1.77139	tobramycin-treated	Control	MACPF domain-containing protein OS=Canis lupus familiaris (Dog) (Canis familiaris) OX=9615 GN=C9 PE=4 SV=3	41546.8	37651.6	32046.1	19906.2	17350.3	22468.1	34010.2	42263.7	38685.5	33898	29377.9	44094	58913.2	44439.7	33989.1	64207.9	64812.6	71984.4	32761.2	65933.4	31936.3	48172	41531.8	23571.4	74995.9	100914	147452
F1PSR4	1	1	0.00844992	0.0173997	1.17423	tobramycin-treated	Control	Uncharacterized protein OS=Canis lupus familiaris (Dog) (Canis familiaris) OX=9615 GN=H1-7 PE=4 SV=2	198704	194254	196063	257748	210258	176123	134450	186143	169911	243560	256984	180865	263950	186192	223114	219926	233225	221787	219560	223040	224113	201100	226139	175607	230228	284221	234304
E2RCX6	1	1	0.0084618	0.0173997	1.24486	tobramycin-treated	Control	Adenylate cyclase type 8 OS=Canis lupus familiaris (Dog) (Canis familiaris) OX=9615 GN=ADCY8 PE=3 SV=1	90517.9	65700	62511.4	62814.9	60742.4	112385	82317.4	74442.2	65058	71174.7	78255.9	118275	73202.6	91429.5	90352.3	78524	78169.3	99687.7	93182	106993	131576	83677.4	87091.3	74278.9	113575	109812	105006
A0A5F4D841	10	9	0.00848607	0.0173997	1.2138	Control	tobramycin-treated	AP_endonuc_2 domain-containing protein OS=Canis lupus familiaris (Dog) (Canis familiaris) OX=9615 GN=HYI PE=4 SV=1	3.15882e+06	3.23079e+06	2.56276e+06	2.91325e+06	2.86816e+06	3.17084e+06	3.81516e+06	3.4437e+06	4.16808e+06	2.94034e+06	3.27377e+06	3.45115e+06	2.67278e+06	2.76838e+06	2.85039e+06	2.27733e+06	1.89089e+06	2.11668e+06	3.13668e+06	2.90999e+06	3.25166e+06	2.04268e+06	2.19148e+06	2.25318e+06	3.04449e+06	2.55059e+06	2.7075e+06
F1PBF7	4	4	0.00849087	0.0173997	1.1742	Control	tobramycin-treated	Ubiquinone biosynthesis monooxygenase COQ6, mitochondrial OS=Canis lupus familiaris (Dog) (Canis familiaris) OX=9615 GN=COQ6 PE=3 SV=2	399597	292288	335636	376784	314058	309095	353083	405723	337966	373993	379635	281878	328657	286329	314621	243880	306331	225846	305001	280332	297966	293537	319699	334000	246320	217584	285860
A0A5F4DA93	1	1	0.00850121	0.0173997	2.11959	Control	tobramycin-treated	Olfactory receptor OS=Canis lupus familiaris (Dog) (Canis familiaris) OX=9615 GN=ENSCAFG00000047151 PE=3 SV=1	141207	140581	68399.8	276090	244258	401004	70770.3	112023	66148.6	68699.6	20883.1	155197	50995.1	95165.7	58412.4	66640.7	79619.1	44210.9	37772.3	27539.8	87557.1	42753.7	93675.2	80770.1	173287	70941.3	180575
E2R161	4	4	0.00850621	0.0173997	4.17823	tobramycin-treated	Control	Secreted phosphoprotein 1 OS=Canis lupus familiaris (Dog) (Canis familiaris) OX=9615 GN=SPP1 PE=4 SV=1	79755	64039.3	69843.8	77421.8	58299.2	41976.4	26982.2	39264.1	45537.8	63532.6	73426	80063.6	72073.6	83011.1	92804.4	183446	161528	175833	78378.6	73808	57420	66953.1	117539	103872	736479	956207	1.02793e+06
A0A5F4BUD1	4	4	0.00867622	0.0177232	1.19051	Control	tobramycin-treated	Tropomodulin 2 OS=Canis lupus familiaris (Dog) (Canis familiaris) OX=9615 GN=TMOD2 PE=4 SV=1	1.07957e+06	905251	911633	885403	807374	771677	774635	758899	910297	866265	874663	799198	876529	868463	884019	678042	503993	579949	767291	782432	679055	536757	652538	636646	743430	661669	720676
A0A5F4CE79	1	1	0.00872831	0.0178053	1.67637	tobramycin-treated	Control	tRNA nucleotidyl transferase 1 OS=Canis lupus familiaris (Dog) (Canis familiaris) OX=9615 GN=TRNT1 PE=3 SV=1	14365.1	18627.9	30669.2	36661	24669.3	20586	34182.1	41987.3	18509.3	37072.2	41564.4	36105.6	35201.9	29186.4	21224.3	19829.6	53544.3	43930.1	39992.6	44182.8	40169.7	25330.2	52541.1	29940.3	100476	70948.8	84279
F1PTP2	8	8	0.00875022	0.0178257	1.1382	tobramycin-treated	Control	Sepiapterin reductase OS=Canis lupus familiaris (Dog) (Canis familiaris) OX=9615 GN=SPR PE=4 SV=2	766879	783026	688391	743330	692571	630875	737965	750808	740821	724364	864499	671856	1.00571e+06	913361	964491	821541	735225	822897	848477	794888	875453	822965	909458	961627	700673	720836	717158
A0A5F4BVX9	2	2	0.00878008	0.0178623	1.37242	Control	tobramycin-treated	Ig-like domain-containing protein OS=Canis lupus familiaris (Dog) (Canis familiaris) OX=9615 GN=ENSCAFG00000046921 PE=4 SV=1	1.09038e+06	834124	923413	707401	822570	784231	1.29317e+06	1.46111e+06	1.26676e+06	510605	435329	536535	665888	526506	677595	978063	835376	752598	877705	770234	690160	553333	596271	596039	1.17832e+06	1.1427e+06	1.05919e+06
F1PHP1	7	7	0.0087938	0.0178659	1.17515	tobramycin-treated	Control	Thioredoxin domain containing 5 OS=Canis lupus familiaris (Dog) (Canis familiaris) OX=9615 GN=TXNDC5 PE=3 SV=2	2.04043e+06	2.0805e+06	1.77371e+06	1.389e+06	1.27397e+06	1.11783e+06	1.12824e+06	1.36718e+06	1.51007e+06	1.65344e+06	1.59586e+06	1.64985e+06	1.85545e+06	1.80859e+06	1.986e+06	1.87786e+06	1.58278e+06	1.58989e+06	2.22077e+06	1.74134e+06	1.8887e+06	1.59165e+06	1.81503e+06	1.84045e+06	1.54102e+06	1.98634e+06	1.92912e+06
F6X6K8	25	20	0.008857	0.0179699	1.15981	tobramycin-treated	Control	PPR_long domain-containing protein OS=Canis lupus familiaris (Dog) (Canis familiaris) OX=9615 GN=LRPPRC PE=4 SV=2	1.5885e+06	1.45142e+06	1.52321e+06	1.29249e+06	1.28244e+06	1.51208e+06	1.84651e+06	1.86787e+06	1.96232e+06	1.60988e+06	1.56731e+06	1.76425e+06	2.04549e+06	1.93618e+06	2.08834e+06	1.6543e+06	1.87097e+06	1.67657e+06	2.06676e+06	1.91467e+06	2.11791e+06	2.10202e+06	2.0355e+06	1.9933e+06	1.65201e+06	1.68185e+06	1.45537e+06
E2RHC8	2	2	0.00895039	0.0181316	1.56315	tobramycin-treated	Control	Dimethylaniline monooxygenase [N-oxide-forming] OS=Canis lupus familiaris (Dog) (Canis familiaris) OX=9615 GN=FMO2 PE=3 SV=2	12589.9	12423.7	8133.46	15027.4	25722.4	24571.4	37205.8	17869.6	23666.8	29700.6	25264.6	39021.9	27015.3	24292	23160.9	21466.5	11596.4	22291.2	43920.7	41188.5	41485.2	35940.9	28931.7	16990.2	38950.1	26691.7	56105.7
J9P6R1	6	5	0.00896089	0.0181316	1.25019	tobramycin-treated	Control	MPN domain-containing protein OS=Canis lupus familiaris (Dog) (Canis familiaris) OX=9615 GN=PSMD7 PE=4 SV=1	328041	385372	343826	319561	378545	372123	314037	494013	423304	372116	424294	392673	575176	379981	506086	620858	562307	556662	509012	416542	483186	464591	545963	526455	356396	293172	412882
Q6EIY9	11	11	0.0089752	0.018136	1.92387	Control	tobramycin-treated	Keratin, type II cytoskeletal 1 OS=Canis lupus familiaris (Dog) (Canis familiaris) OX=9615 GN=KRT1 PE=2 SV=1	4.4538e+07	1.03139e+07	1.28532e+07	1.14716e+07	6.65177e+06	7.93024e+06	7.44654e+06	1.40708e+07	2.11819e+07	7.70113e+06	4.75832e+06	1.18958e+07	7.81959e+06	7.62049e+06	7.13206e+06	8.54935e+06	3.00292e+06	9.03608e+06	4.44147e+06	1.07964e+07	5.70011e+06	7.01565e+06	9.53902e+06	5.10905e+06	8.82728e+06	1.34299e+07	9.48327e+06
E2RG59	8	8	0.00902004	0.0182021	1.36658	tobramycin-treated	Control	Rib_recp_KP_reg domain-containing protein OS=Canis lupus familiaris (Dog) (Canis familiaris) OX=9615 GN=KTN1 PE=4 SV=3	108823	148974	109308	124696	121737	203059	227690	170425	142555	138713	173721	173378	202466	192957	179036	215201	276907	293271	195845	172555	177343	324449	234625	213785	281457	145360	118564
A0A5F4BP28	18	17	0.0090622	0.0182592	1.11282	Control	tobramycin-treated	Complex1_49kDa domain-containing protein OS=Canis lupus familiaris (Dog) (Canis familiaris) OX=9615 GN=NDUFS2 PE=3 SV=1	4.098e+06	3.95738e+06	3.46283e+06	3.77729e+06	3.83477e+06	3.37971e+06	3.44208e+06	4.06829e+06	3.65029e+06	3.47338e+06	3.65584e+06	3.58487e+06	3.29588e+06	3.02045e+06	3.2634e+06	3.51427e+06	3.45226e+06	3.62552e+06	3.39726e+06	2.94072e+06	3.27089e+06	3.75464e+06	3.7334e+06	3.93194e+06	2.70108e+06	2.9445e+06	2.95379e+06
F1Q147	10	9	0.00907274	0.0182592	1.248	Control	tobramycin-treated	Myosin IC OS=Canis lupus familiaris (Dog) (Canis familiaris) OX=9615 GN=MYO1C PE=3 SV=2	437645	430010	412517	507356	520174	600320	618405	696875	689024	449811	480412	522179	401670	470288	406997	494146	385716	466515	480088	399784	421889	506393	447308	423007	543011	314221	258895
E2RNY7	15	14	0.00911941	0.0183285	1.1335	Control	tobramycin-treated	ATP synthase subunit gamma OS=Canis lupus familiaris (Dog) (Canis familiaris) OX=9615 GN=ATP5F1C PE=2 SV=3	1.81165e+07	1.76987e+07	1.69817e+07	2.24067e+07	2.35928e+07	2.25254e+07	1.94276e+07	2.11291e+07	2.07069e+07	1.67827e+07	1.74393e+07	1.63543e+07	1.72614e+07	1.50002e+07	1.65422e+07	2.17683e+07	1.98381e+07	1.81725e+07	1.69065e+07	1.61609e+07	1.67218e+07	1.78601e+07	1.70829e+07	1.68714e+07	2.11096e+07	2.04238e+07	1.98659e+07
F1PGP3	2	2	0.00926532	0.0185968	1.24548	tobramycin-treated	Control	ILEI domain-containing protein OS=Canis lupus familiaris (Dog) (Canis familiaris) OX=9615 GN=FAM3C PE=4 SV=2	45178.5	35805.7	40708.6	33093.5	34410.9	30721.6	32002.9	20601.2	27028.8	43338.7	36099.3	32635	39439.8	41347.4	38386.2	44426.1	37037	43850	50583.7	49042.4	51103.5	33166.1	41384.6	37159.3	52946.1	26588.5	47638
E2QY54	1	1	0.00935264	0.0187254	1.6733	tobramycin-treated	Control	Signal sequence receptor subunit 4 OS=Canis lupus familiaris (Dog) (Canis familiaris) OX=9615 GN=SSR4 PE=4 SV=1	72513.7	46503.4	35847.9	74457.4	62790.4	144306	186485	138611	88661.2	62004.5	92318.8	180809	127155	152418	188974	129599	347555	274921	165245	107960	268424	145450	138405	118493	69075.6	124209	152186
F1PS54	2	2	0.00935443	0.0187254	1.66178	Control	tobramycin-treated	MFS domain-containing protein OS=Canis lupus familiaris (Dog) (Canis familiaris) OX=9615 GN=SLC17A3 PE=4 SV=3	464633	561886	528164	534481	502205	484748	234285	331475	278642	124267	108666	165028	600379	670359	599483	106760	100446	140352	346334	285352	386859	73656	93964.3	100135	277009	205952	333455
P05124	9	8	0.00938957	0.0187707	1.52878	tobramycin-treated	Control	Creatine kinase B-type OS=Canis lupus familiaris (Dog) (Canis familiaris) OX=9615 GN=CKB PE=1 SV=1	629138	662370	566224	940662	1.00446e+06	1.61364e+06	1.1853e+06	939849	864446	710656	726518	991699	896795	1.03561e+06	1.07188e+06	1.70518e+06	2.00308e+06	1.65867e+06	1.4496e+06	1.35255e+06	1.63723e+06	1.83173e+06	1.13555e+06	1.10704e+06	2.57809e+06	2.19669e+06	1.61353e+06
E2QUE9	1	1	0.00941111	0.0187887	1.32186	tobramycin-treated	Control	PP1-binding domain-containing protein OS=Canis lupus familiaris (Dog) (Canis familiaris) OX=9615 GN=CDCA2 PE=4 SV=3	1.62109e+06	1.1448e+06	1.22866e+06	968624	904203	879131	1.65289e+06	1.17032e+06	1.43616e+06	1.35442e+06	2.12074e+06	1.28246e+06	1.59683e+06	1.46476e+06	1.37553e+06	2.54319e+06	2.15136e+06	2.03501e+06	1.36592e+06	1.16962e+06	1.43104e+06	1.344e+06	1.07349e+06	1.28042e+06	2.03075e+06	1.82513e+06	1.65177e+06
F1PDJ7	8	8	0.00951362	0.018968	4.30251	tobramycin-treated	Control	Ig-like domain-containing protein OS=Canis lupus familiaris (Dog) (Canis familiaris) OX=9615 GN=AZGP1 PE=3 SV=2	364404	309445	241555	226022	230812	306413	379923	239002	180084	424399	629468	441201	1.37693e+06	1.06651e+06	1.02852e+06	404794	505035	301430	676636	525161	614118	301982	169737	167810	3.28563e+06	4.76379e+06	4.63713e+06
F1PEA3	6	6	0.009654	0.0192223	1.42859	Control	tobramycin-treated	Aminoadipate-semialdehyde synthase OS=Canis lupus familiaris (Dog) (Canis familiaris) OX=9615 GN=AASS PE=4 SV=2	209385	301674	190307	308477	305361	315138	298171	410791	326611	178725	179927	226699	246042	258271	296720	276634	257314	228639	180099	126922	193881	210356	285753	241844	182873	82392.6	79149.9
A0A5F4C1D5	4	3	0.00975172	0.0193749	1.43213	tobramycin-treated	Control	Uncharacterized protein OS=Canis lupus familiaris (Dog) (Canis familiaris) OX=9615 GN=PIGR PE=4 SV=1	178351	159236	169979	103920	92377.5	85508.8	162733	157459	147641	153363	176265	133739	149418	130913	126786	235429	335307	232214	148875	127945	176535	280377	280534	278881	204565	219953	209851
Q2Z1P8	12	12	0.00975651	0.0193749	1.47629	Control	tobramycin-treated	Anion exchange protein OS=Canis lupus familiaris (Dog) (Canis familiaris) OX=9615 GN=SLC4A1 PE=2 SV=1	573840	547444	521501	1.06604e+06	1.06347e+06	1.17212e+06	913582	819288	701748	414909	528992	453671	833777	757754	715345	488139	1.90368e+06	525742	461654	400521	383314	411293	398363	334327	399794	299343	286129
J9PA46	7	5	0.00981422	0.0194388	1.30895	tobramycin-treated	Control	DNA-(apurinic or apyrimidinic site) lyase OS=Canis lupus familiaris (Dog) (Canis familiaris) OX=9615 GN=APEX1 PE=3 SV=2	429154	345678	378480	327927	296608	299332	342904	330136	361608	279046	353520	378792	433640	356974	381379	475216	588673	419295	369897	391432	438260	682425	686444	622590	469863	467529	351468
F1PFI7	1	1	0.00981464	0.0194388	1.38174	Control	tobramycin-treated	RF_PROK_I domain-containing protein OS=Canis lupus familiaris (Dog) (Canis familiaris) OX=9615 GN=MRPL58 PE=4 SV=2	20783.6	17883.7	25652.5	17703.5	24073.8	15445.9	20803.3	12090.1	19906	14024.7	9659.8	12217.1	8928.46	11225.1	11082.8	16631	14310.5	23071	13553.2	22258.7	14322.8	19503.7	14744.3	14676.8	7995.55	6480.79	17664.8
A0A5F4CI56	2	2	0.00985418	0.0194913	1.72514	tobramycin-treated	Control	Coronin OS=Canis lupus familiaris (Dog) (Canis familiaris) OX=9615 GN=CORO1A PE=3 SV=1	68305.1	72512.9	79327.6	78324	78833.7	72490.6	65784.2	62234.7	67148.7	83449.6	49343.4	57087.6	57683.9	69903.2	78940.1	124541	122347	148494	158978	142529	135025	100663	111155	116503	178595	257130	232935
A0A5F4BVU8	47	45	0.00988449	0.0195255	1.12259	Control	tobramycin-treated	ATP synthase subunit beta OS=Canis lupus familiaris (Dog) (Canis familiaris) OX=9615 GN=ATP5F1B PE=3 SV=1	4.26835e+08	4.02076e+08	3.93652e+08	4.31575e+08	4.19514e+08	4.56509e+08	4.60781e+08	4.91395e+08	4.78697e+08	3.30186e+08	3.49419e+08	3.53512e+08	3.8835e+08	3.8197e+08	3.86524e+08	4.85098e+08	4.42831e+08	4.11714e+08	3.34654e+08	3.13988e+08	3.6341e+08	4.19993e+08	4.1149e+08	4.02008e+08	4.28418e+08	4.34432e+08	4.18943e+08
E2RLI9	2	2	0.00990411	0.0195384	1.51484	Control	tobramycin-treated	MFS domain-containing protein OS=Canis lupus familiaris (Dog) (Canis familiaris) OX=9615 GN=SLC22A11 PE=4 SV=3	163969	168759	97739.2	238815	183712	143273	131605	239417	176128	189359	176107	141831	204699	173042	188837	61131.9	136950	78249.1	113485	87621.6	82765.2	75496.1	73762.8	87936.9	66042.5	59541.9	40873
E2RD75	34	32	0.0100462	0.0197926	1.09888	Control	tobramycin-treated	NADH:ubiquinone oxidoreductase core subunit S1 OS=Canis lupus familiaris (Dog) (Canis familiaris) OX=9615 GN=NDUFS1 PE=3 SV=2	1.40684e+07	1.5338e+07	1.35561e+07	1.59757e+07	1.62388e+07	1.57485e+07	1.62788e+07	1.73904e+07	1.63893e+07	1.3671e+07	1.44187e+07	1.41141e+07	1.31817e+07	1.31246e+07	1.29806e+07	1.43882e+07	1.5217e+07	1.57511e+07	1.40905e+07	1.23273e+07	1.28697e+07	1.63165e+07	1.6596e+07	1.56789e+07	1.395e+07	1.46329e+07	1.32876e+07
A0A5F4CCW0	1	1	0.0101181	0.0199081	1.22591	Control	tobramycin-treated	Alpha-L-fucosidase OS=Canis lupus familiaris (Dog) (Canis familiaris) OX=9615 GN=FUCA1 PE=3 SV=1	182467	162765	206708	238397	210123	159753	131096	167445	151873	158678	160640	138726	148946	162155	157153	112372	147767	124809	150631	156689	158617	111713	113355	119707	124909	158144	222629
E2RPJ4	4	4	0.0101853	0.020014	1.15772	Control	tobramycin-treated	Glutamate-cysteine ligase catalytic subunit OS=Canis lupus familiaris (Dog) (Canis familiaris) OX=9615 GN=GCLC PE=4 SV=3	888703	865499	884111	834546	810975	745280	788881	620349	629714	654948	755771	530826	689519	592963	646490	675738	679821	707148	718511	635495	816159	717981	616852	532415	790121	803101	646433
F1PSM2	12	7	0.0102304	0.0200763	1.36772	tobramycin-treated	Control	Alpha-1,4 glucan phosphorylase OS=Canis lupus familiaris (Dog) (Canis familiaris) OX=9615 GN=PYGB PE=3 SV=3	133048	194795	160818	261555	199671	173830	355302	521822	444520	380988	438402	334324	478065	446566	467769	217098	326731	286233	331654	271548	225521	342410	511839	492375	383714	342754	411128
A0A5F4CUI8	2	2	0.0103692	0.0203221	2.47101	tobramycin-treated	Control	Protein phosphatase 4 regulatory subunit 1 OS=Canis lupus familiaris (Dog) (Canis familiaris) OX=9615 GN=PPP4R1 PE=4 SV=1	122392	139702	271679	180898	224044	356409	310539	158688	155033	224659	233514	230077	153254	250991	253904	862516	1.0324e+06	1.02696e+06	433516	575027	872541	773129	210246	121423	996499	926243	308722
F1P996	2	2	0.0104287	0.0204119	1.23792	tobramycin-treated	Control	PCI domain-containing protein OS=Canis lupus familiaris (Dog) (Canis familiaris) OX=9615 GN=GPS1 PE=4 SV=3	99123.6	122814	101426	114861	117129	72687.8	79601.8	116405	123762	144664	151582	132214	177133	135049	168997	107183	117538	92278.7	103306	98020.1	109369	127901	148632	143730	119172	149992	119858
A0A5F4D8L2	8	8	0.0104561	0.0204388	1.24534	tobramycin-treated	Control	Extended synaptotagmin 1 OS=Canis lupus familiaris (Dog) (Canis familiaris) OX=9615 GN=ESYT1 PE=4 SV=1	727741	601427	704887	578712	657850	598267	755726	768970	821576	596936	606273	596602	698710	815840	800401	1.10175e+06	1.10073e+06	1.11419e+06	1.00365e+06	712266	839549	876789	981565	929186	914603	889471	901407
A0A5F4D2N2	1	1	0.0105028	0.0205035	1.84202	Control	tobramycin-treated	FXYD domain-containing ion transport regulator OS=Canis lupus familiaris (Dog) (Canis familiaris) OX=9615 GN=FXYD1 PE=3 SV=1	373100	341008	369180	104954	110830	153482	195966	152476	186601	33372.3	22286.4	86521.7	206461	179740	188999	136872	165684	128853	88308.6	107152	72750.7	109940	88830.3	89093.6	283000	99957	70246.8
J9NZW7	1	1	0.0105537	0.0205759	1.55333	tobramycin-treated	Control	AT-hook transcription factor OS=Canis lupus familiaris (Dog) (Canis familiaris) OX=9615 GN=AKNA PE=4 SV=2	3037.14	11707	6906.21	25555.3	23834.9	36778.8	47137.2	61847.3	94986	32719.5	39378.8	57221.7	78645.4	73795	102484	61025	27467.9	34853.1	33336.6	30257.2	70969.1	40297.8	47644.4	58032.3	41307.5	89651.7	49538.9
A0A5F4CTT7	1	1	0.0106324	0.0207024	1.24494	Control	tobramycin-treated	Thiolase_N domain-containing protein OS=Canis lupus familiaris (Dog) (Canis familiaris) OX=9615 GN=ENSCAFG00000047832 PE=4 SV=1	7.43276e+06	5.48873e+06	7.48301e+06	5.51191e+06	5.53992e+06	4.85175e+06	5.94976e+06	6.23404e+06	5.46095e+06	6.10731e+06	6.01172e+06	4.99386e+06	5.46497e+06	4.66672e+06	5.071e+06	4.14128e+06	4.38985e+06	3.75096e+06	3.55683e+06	3.44303e+06	2.97084e+06	3.82374e+06	5.51854e+06	4.57506e+06	5.44643e+06	6.96405e+06	5.77898e+06
F6XH46	7	7	0.0107069	0.0208204	1.22751	tobramycin-treated	Control	Glutathione peroxidase OS=Canis lupus familiaris (Dog) (Canis familiaris) OX=9615 GN=GPX1 PE=3 SV=2	3.2789e+06	2.76901e+06	2.82905e+06	3.81847e+06	3.69847e+06	2.98196e+06	3.16496e+06	2.86078e+06	3.25229e+06	4.03509e+06	4.07898e+06	3.62448e+06	4.07243e+06	4.18976e+06	4.25518e+06	3.44076e+06	3.77639e+06	3.80108e+06	4.56547e+06	3.76095e+06	4.0106e+06	4.07403e+06	5.4034e+06	5.06728e+06	2.61721e+06	2.61535e+06	2.95735e+06
F1PEG9	1	1	0.0108792	0.021128	2.08848	tobramycin-treated	Control	Reticulocalbin 2 OS=Canis lupus familiaris (Dog) (Canis familiaris) OX=9615 GN=RCN2 PE=4 SV=3	37913.7	44783.9	30400.8	14619.8	33102.2	36471.2	14683.7	54360.5	48595.8	25304.7	38379.5	38923.2	57119.1	68534.6	100524	113664	124714	110720	75065.6	63994.9	114457	90490.1	110937	93374.4	54030.9	16721.7	18502
E2QYQ0	6	6	0.0110544	0.0214405	1.22748	tobramycin-treated	Control	Pribosyltran domain-containing protein OS=Canis lupus familiaris (Dog) (Canis familiaris) OX=9615 GN=APRT PE=3 SV=1	935224	949076	962708	1.24937e+06	1.3618e+06	1.65066e+06	1.54778e+06	1.68043e+06	1.63382e+06	1.41852e+06	1.5205e+06	1.42603e+06	1.85919e+06	1.6475e+06	1.85152e+06	1.79222e+06	1.4243e+06	1.51489e+06	1.27687e+06	1.2758e+06	1.4978e+06	2.23563e+06	1.91137e+06	2.12597e+06	1.61651e+06	1.58913e+06	1.40428e+06
A0A5F4DCP1	32	30	0.0111276	0.0215544	1.34551	Control	tobramycin-treated	Uncharacterized protein OS=Canis lupus familiaris (Dog) (Canis familiaris) OX=9615 GN=MME PE=4 SV=1	2.61481e+07	2.77149e+07	2.71123e+07	2.75958e+07	2.8105e+07	2.76204e+07	2.07476e+07	2.33432e+07	2.1413e+07	2.37011e+07	2.46838e+07	2.57155e+07	2.47243e+07	2.5032e+07	2.62642e+07	1.14185e+07	1.24508e+07	1.1368e+07	1.75007e+07	1.55535e+07	1.59784e+07	1.02658e+07	1.07429e+07	1.12297e+07	2.40113e+07	2.57677e+07	2.51715e+07
J9JHK9	1	1	0.0111644	0.0215979	2.36092	Control	tobramycin-treated	1-phosphatidylinositol 4,5-bisphosphate phosphodiesterase OS=Canis lupus familiaris (Dog) (Canis familiaris) OX=9615 GN=PLCB3 PE=4 SV=1	50138.1	49222.4	17253	41054.5	61543.8	57223.3	55296.4	70740.1	68481	24197.7	1868.91	32348.1	519.85	41391.2	35048.5	27350.8	534.284	23614.2	49496.3	37486.3	36259	4116.19	6430.8	8734.48	9544.37	30267.1	29748.2
A0A5F4C2A3	6	4	0.0113539	0.0219361	1.24434	tobramycin-treated	Control	Family with sequence similarity 71 member F1 OS=Canis lupus familiaris (Dog) (Canis familiaris) OX=9615 GN=FAM71F1 PE=4 SV=1	184365	146967	179962	145536	91283.3	82710.1	160085	134127	147823	168217	139180	136889	198737	154689	187966	217603	185517	182351	138989	162063	130190	213685	228997	195085	154450	175725	197408
A0A5F4C4E5	6	4	0.0114102	0.0220165	1.56569	Control	tobramycin-treated	WD_REPEATS_REGION domain-containing protein OS=Canis lupus familiaris (Dog) (Canis familiaris) OX=9615 GN=EML2 PE=4 SV=1	360626	283164	212249	325628	308283	209951	476612	749855	744188	278533	314143	279352	341943	252689	269442	200276	209221	250302	301682	217523	233263	290883	360375	300874	146498	177168	264581
J9P5U6	1	1	0.0115086	0.0221777	2.13437	tobramycin-treated	Control	PX domain-containing protein OS=Canis lupus familiaris (Dog) (Canis familiaris) OX=9615 GN=HS1BP3 PE=4 SV=2	29302.6	18078.3	10392.7	8122.76	10353.4	8492.85	33723.7	53233.9	38088.7	30127.1	61019.5	54681.7	83750.9	103892	104497	26081	9420.55	25424.7	18090.7	16198.8	18010.1	47303.8	47125.8	52194.9	52423.1	65534.3	79756
J9NSI8	10	9	0.0115332	0.0221966	1.10236	Control	tobramycin-treated	Aldo_ket_red domain-containing protein OS=Canis lupus familiaris (Dog) (Canis familiaris) OX=9615 GN=AKR1E2 PE=4 SV=2	6.91728e+06	6.56262e+06	6.70536e+06	6.38907e+06	6.53318e+06	6.25101e+06	5.35536e+06	5.64608e+06	5.73447e+06	6.42859e+06	6.73009e+06	6.66744e+06	5.67579e+06	5.21057e+06	5.55581e+06	4.93706e+06	5.2761e+06	4.95432e+06	5.68037e+06	5.56613e+06	5.59012e+06	5.34308e+06	5.55849e+06	5.73183e+06	5.28981e+06	5.66883e+06	5.90681e+06
E2RSI4	9	4	0.0115799	0.0222578	1.73713	Control	tobramycin-treated	Spectrin beta chain OS=Canis lupus familiaris (Dog) (Canis familiaris) OX=9615 GN=SPTBN2 PE=3 SV=2	30073.8	38586.9	30376.4	51269.6	76645.2	85741.1	75914.1	74254.6	54383.2	27063.8	68079.2	22932.1	34074.1	11241.1	21321.9	36483.1	67060.2	45184.9	19647	10604.1	18633.9	75124.6	52344.9	46564.6	21283.6	6687.91	11185.1
J9NSQ1	4	1	0.0117022	0.022464	1.35853	Control	tobramycin-treated	Ig-like domain-containing protein OS=Canis lupus familiaris (Dog) (Canis familiaris) OX=9615 GN=ENSCAFG00000031806 PE=4 SV=2	1.61173e+07	1.66407e+07	1.82239e+07	1.2739e+07	1.31162e+07	9.81066e+06	1.05089e+07	1.04143e+07	9.67921e+06	7.41018e+06	5.26923e+06	5.89831e+06	8.19905e+06	9.08976e+06	9.20619e+06	8.49797e+06	8.45235e+06	8.97068e+06	7.9572e+06	1.01658e+07	9.66314e+06	7.36081e+06	8.15093e+06	8.21206e+06	1.5483e+07	1.6584e+07	1.80433e+07
E2R0N6	1	1	0.0118	0.0226017	1.84396	tobramycin-treated	Control	BHLH domain-containing protein OS=Canis lupus familiaris (Dog) (Canis familiaris) OX=9615 GN=HES2 PE=4 SV=3	4426.92	2373.91	1984.88	14994.2	9989.25	4860.2	9027.44	12903.6	10043.2	17851.8	25810.3	13473.1	16124.6	12171.5	17313.1	3850.02	15118.5	13153.5	6804.27	5622.31	5367.64	10030.2	10994.4	17123.2	28742.4	20505.6	20324.7
E2RQB6	6	6	0.0118041	0.0226017	1.30499	Control	tobramycin-treated	Endonuclease G OS=Canis lupus familiaris (Dog) (Canis familiaris) OX=9615 GN=ENDOG PE=4 SV=2	703639	599456	600338	997271	939756	931407	637610	502719	624749	542737	522766	464502	605366	519214	597662	342379	494552	416466	465843	386027	465264	629746	658784	579453	840036	830532	657042
P38377	2	2	0.011874	0.0227066	1.21982	tobramycin-treated	Control	Protein transport protein Sec61 subunit alpha isoform 1 OS=Canis lupus familiaris (Dog) (Canis familiaris) OX=9615 GN=SEC61A1 PE=1 SV=3	115717	100937	107523	105091	93168.2	103751	139052	90430.9	105125	108820	126870	110076	112246	114502	122885	131694	216883	150337	141576	156478	126510	89719	117974	112062	135887	131445	138039
E2R020	2	2	0.0119879	0.0228952	1.27793	tobramycin-treated	Control	Ras homolog family member G OS=Canis lupus familiaris (Dog) (Canis familiaris) OX=9615 GN=RHOG PE=4 SV=3	131019	149475	179625	140161	134551	138190	124697	120983	155192	140697	130742	114367	155824	123764	128811	215223	231196	222451	200700	183263	217588	184414	203974	177576	180411	206721	238172
A0A5F4D4G7	4	4	0.0120194	0.0229259	1.31951	tobramycin-treated	Control	PlsC domain-containing protein OS=Canis lupus familiaris (Dog) (Canis familiaris) OX=9615 GN=AGPAT5 PE=4 SV=1	248477	312405	330447	502458	483083	386492	295185	343136	275482	580615	581999	651014	307930	358073	339576	371985	568108	427398	423367	428993	448808	550071	578343	651027	431412	298290	387582
A0A5F4CLL6	1	1	0.0120346	0.0229259	30.6065	Control	tobramycin-treated	Angiogenic factor with G-patch and FHA domains 1 OS=Canis lupus familiaris (Dog) (Canis familiaris) OX=9615 GN=AGGF1 PE=4 SV=1	47588.9	2503.14	2074.39	2368.68	0	0	129.427	3808.26	0	0	0	0	0	0	0	335.527	0	772.965	0	1624.87	0	0	0	0	1087.57	0	0
E2QUL2	1	1	0.0120909	0.0230038	1.18147	tobramycin-treated	Control	V-SNARE coiled-coil homology domain-containing protein OS=Canis lupus familiaris (Dog) (Canis familiaris) OX=9615 GN=VAMP8 PE=4 SV=3	465823	489759	463772	350739	415142	358920	386079	351523	389156	660237	478427	477863	513254	406119	547937	491783	435886	510977	471378	479518	428480	477453	326758	383953	497701	567550	518897
F6UL10	19	18	0.0122082	0.0231621	1.20546	Control	tobramycin-treated	Uncharacterized protein OS=Canis lupus familiaris (Dog) (Canis familiaris) OX=9615 GN=LOC100855730 PE=4 SV=1	1.70274e+07	1.81815e+07	1.83311e+07	1.93087e+07	1.93779e+07	1.87239e+07	2.08757e+07	2.58767e+07	2.39526e+07	1.82693e+07	1.81836e+07	2.01964e+07	1.76321e+07	1.91089e+07	1.95417e+07	1.45281e+07	1.46915e+07	1.52623e+07	1.88807e+07	1.48909e+07	2.00498e+07	1.6694e+07	1.90983e+07	1.8616e+07	1.01897e+07	1.19231e+07	1.36304e+07
F1P977	5	3	0.0122159	0.0231621	1.12127	Control	tobramycin-treated	G protein subunit alpha i1 OS=Canis lupus familiaris (Dog) (Canis familiaris) OX=9615 GN=GNAI1 PE=4 SV=3	454673	489553	515232	483894	468855	452467	490811	513967	549596	485641	459809	500624	479713	430587	443908	372129	436621	410044	394145	322025	459462	493985	534789	458821	387704	391989	420207
J9NW26	1	1	0.0122205	0.0231621	1.88182	tobramycin-treated	Control	EF-hand domain family member D1 OS=Canis lupus familiaris (Dog) (Canis familiaris) OX=9615 GN=EFHD1 PE=4 SV=1	116817	84114.7	103803	99422.7	72745.9	71395.2	110673	76691.6	104755	272310	281507	234278	224426	199036	195718	64029.7	103831	86877.7	169918	199029	160951	61631.3	74644.7	68005.5	229426	280710	256708
A0A5F4CDZ6	1	1	0.0122638	0.0232148	1.74092	Control	tobramycin-treated	Glutathione S-transferase OS=Canis lupus familiaris (Dog) (Canis familiaris) OX=9615 GN=GSTM3 PE=3 SV=1	99834	66163.1	65560.9	46974.9	54443.9	37566.6	46788.9	63406.5	57288.3	46051.5	9048.62	46514.2	3594.68	54717	46942.3	36534.1	19569.2	35114	46691.6	33213.3	25193.2	21469.6	51585.3	66649.4	8224.39	31565.9	35415.5
A0A5F4C4W3	18	6	0.0123352	0.0233204	1.19157	tobramycin-treated	Control	Uncharacterized protein OS=Canis lupus familiaris (Dog) (Canis familiaris) OX=9615 GN=ENSCAFG00000043705 PE=3 SV=1	1.01183e+07	8.81714e+06	1.00501e+07	1.06479e+07	1.1265e+07	1.55206e+07	1.36786e+07	1.28746e+07	1.01419e+07	1.29053e+07	1.38652e+07	1.18686e+07	1.25757e+07	1.17335e+07	1.2668e+07	1.44226e+07	1.7451e+07	1.45575e+07	1.14483e+07	1.42113e+07	1.42013e+07	1.48163e+07	1.16821e+07	1.13623e+07	1.88311e+07	1.6132e+07	1.10036e+07
E2RJN7	2	2	0.0123832	0.0233817	1.24788	Control	tobramycin-treated	Protein lin-7 homolog OS=Canis lupus familiaris (Dog) (Canis familiaris) OX=9615 GN=LIN7C PE=3 SV=2	306402	234142	274433	257300	220435	179021	159909	161986	151511	211920	194785	162069	161757	153520	159987	193425	197683	184040	175664	184114	150462	150612	140499	151853	211532	155253	178337
A0A5F4BW99	1	1	0.0124338	0.0234477	1.6325	Control	tobramycin-treated	Synaptojanin 2 OS=Canis lupus familiaris (Dog) (Canis familiaris) OX=9615 GN=SYNJ2 PE=4 SV=1	35192.7	34014	38555.9	49890.8	69999.3	44945.7	23487	31835.1	21254.2	28877.5	32704.7	28921.7	28522.3	34998.7	37451.7	15130.9	14090.4	13347.5	22160.5	20162.8	12808.6	9542.38	7646.93	7615.09	39080.7	39044.2	35673.2
A0A5F4D9D8	7	7	0.0124973	0.023531	1.37202	Control	tobramycin-treated	FGGY carbohydrate kinase domain containing OS=Canis lupus familiaris (Dog) (Canis familiaris) OX=9615 GN=FGGY PE=4 SV=1	1.27598e+06	1.19526e+06	1.18274e+06	1.15209e+06	1.16427e+06	1.01034e+06	798324	1.13488e+06	1.14279e+06	1.29194e+06	1.32768e+06	1.16244e+06	1.18893e+06	999860	1.00431e+06	370447	404407	441085	1.0073e+06	862552	866872	456594	561541	614878	643714	618864	836187
A0A5F4D8U4	2	2	0.0125094	0.023531	1.51625	Control	tobramycin-treated	MYC binding protein 2 OS=Canis lupus familiaris (Dog) (Canis familiaris) OX=9615 GN=MYCBP2 PE=4 SV=1	364686	339729	341354	262099	363302	315699	383315	374268	447398	341396	104434	296095	55173.1	279808	365130	265214	65709.5	282868	348620	253532	276232	169936	254833	262131	97238.4	251217	240614
E2RRP1	23	23	0.0125517	0.0235593	1.13284	Control	tobramycin-treated	Isovaleryl-CoA dehydrogenase OS=Canis lupus familiaris (Dog) (Canis familiaris) OX=9615 GN=IVD PE=3 SV=2	6.30557e+07	6.59084e+07	6.19121e+07	6.21143e+07	6.12575e+07	5.84977e+07	5.53405e+07	5.65611e+07	5.68334e+07	5.08811e+07	5.29793e+07	5.50309e+07	5.45322e+07	5.16416e+07	5.30806e+07	4.84183e+07	4.95818e+07	5.01172e+07	5.08037e+07	4.83462e+07	5.10844e+07	4.69239e+07	4.51028e+07	4.39509e+07	8.32897e+07	5.96257e+07	6.05844e+07
E2RNC3	7	6	0.0125666	0.0235593	1.15158	tobramycin-treated	Control	Dynamin 2 OS=Canis lupus familiaris (Dog) (Canis familiaris) OX=9615 GN=DNM2 PE=3 SV=3	730390	658563	565235	543440	478889	552017	649321	623158	600241	677492	653989	594857	676337	697520	745311	855123	672451	859705	797985	730542	749776	659962	682663	683036	589013	529152	585054
J9NRH5	9	4	0.0125717	0.0235593	1.26836	tobramycin-treated	Control	14_3_3 domain-containing protein OS=Canis lupus familiaris (Dog) (Canis familiaris) OX=9615 GN=YWHAG PE=3 SV=2	561905	539381	474470	606993	679843	814769	808542	1.03538e+06	892994	754272	731052	1.21673e+06	762354	1.01259e+06	1.19743e+06	986567	1.17853e+06	1.09113e+06	598643	771469	913777	778556	935749	787106	664400	931965	958843
E2QRZ7	1	1	0.0126171	0.0236148	1.28253	Control	tobramycin-treated	Pex14_N domain-containing protein OS=Canis lupus familiaris (Dog) (Canis familiaris) OX=9615 GN=PEX14 PE=4 SV=3	73771.2	55199	49284.3	64477.2	50842.4	53477.6	74629.8	39832.6	48683.1	60677.2	55527.6	46889.4	35815.3	38743.9	50182.5	39658.8	43342.5	54617	35162.1	45132.3	45539.3	58187.5	45986.4	37545.7	49772.4	23233.1	29599.4
J9NY36	2	2	0.0127785	0.0238499	3.28008	tobramycin-treated	Control	Family with sequence similarity 98 member A OS=Canis lupus familiaris (Dog) (Canis familiaris) OX=9615 GN=FAM98A PE=4 SV=2	7757.32	2920.49	4586.23	13209.3	10347.2	14272.6	5908.82	2194.71	15733.7	43882.9	25656.9	25070.1	44928.1	23182	41551.1	12679	7531.94	19640.3	42107.3	48604.9	38749.5	35448.5	39264.5	26980.4	18474.4	436.606	10486.6
F1PIC7	34	31	0.0127806	0.0238499	1.07861	tobramycin-treated	Control	Heat shock protein family A (Hsp70) member 5 OS=Canis lupus familiaris (Dog) (Canis familiaris) OX=9615 GN=HSPA5 PE=3 SV=2	2.93529e+07	2.6828e+07	2.79187e+07	2.75058e+07	2.66611e+07	2.49581e+07	3.25301e+07	3.37565e+07	3.0002e+07	2.95727e+07	2.8516e+07	2.83515e+07	3.00306e+07	3.02249e+07	3.02792e+07	3.20139e+07	3.45542e+07	3.24992e+07	3.30627e+07	3.10764e+07	3.13872e+07	3.04523e+07	3.3796e+07	3.22884e+07	2.94429e+07	3.19098e+07	3.03691e+07
J9NSY5	1	1	0.0128004	0.0238499	1.62578	Control	tobramycin-treated	SUN domain-containing protein OS=Canis lupus familiaris (Dog) (Canis familiaris) OX=9615 GN=SUN2 PE=4 SV=1	36593.7	32490.1	37412.3	32072.7	22309.6	26924.5	14785.3	19232.5	18244.1	17378.7	16858.9	16758.4	14119.4	18400.4	11601.9	11684.5	15205.7	17580.6	32973.5	35836.6	31337.1	11308.4	17525	12610.9	3735.16	4097	6311
F1PAX0	9	1	0.0128064	0.0238499	1.2173	Control	tobramycin-treated	CN hydrolase domain-containing protein OS=Canis lupus familiaris (Dog) (Canis familiaris) OX=9615 GN=VNN1 PE=4 SV=2	425741	310154	253843	372067	390010	364313	450522	473202	453381	286039	325387	315678	365309	337039	298201	275390	292275	276344	313963	253335	271202	258914	274332	371567	432331	386279	405734
E2QYA0	2	1	0.0128952	0.0239854	1.73639	tobramycin-treated	Control	UBA_e1_C domain-containing protein OS=Canis lupus familiaris (Dog) (Canis familiaris) OX=9615 GN=UBA7 PE=3 SV=2	2070.06	2273.62	2310.03	3094.68	2543.04	2502.5	3334.38	3803.74	3738.23	3137.07	3386.99	3265.37	3497.34	3185.39	3663.1	7400.36	8877.28	7519.4	7996.1	6362.84	5206.89	5238.62	7481.07	6569.67	1929.62	2188.3	2241.62
A0A5F4CZX7	3	3	0.013088	0.0242879	1.23785	tobramycin-treated	Control	Eukaryotic translation initiation factor 3 subunit E OS=Canis lupus familiaris (Dog) (Canis familiaris) OX=9615 GN=EIF3E PE=3 SV=1	273432	282038	284271	250837	238393	225970	242106	279903	266884	292263	286596	241251	341945	288420	299816	319964	341283	316833	483592	483514	443114	244532	298130	312824	285408	259536	263601
J9P3Q3	7	5	0.013092	0.0242879	1.12314	tobramycin-treated	Control	UBIQUITIN_CONJUGAT_2 domain-containing protein OS=Canis lupus familiaris (Dog) (Canis familiaris) OX=9615 GN=ENSCAFG00000030591 PE=3 SV=1	1.33815e+06	1.03667e+06	1.25022e+06	1.05192e+06	1.09691e+06	1.04588e+06	1.12329e+06	911695	1.06582e+06	1.24284e+06	1.06345e+06	1.06753e+06	1.16625e+06	1.13901e+06	1.21983e+06	1.35011e+06	1.4658e+06	1.45747e+06	1.0927e+06	1.18004e+06	1.11572e+06	1.31975e+06	1.32782e+06	1.45247e+06	1.24258e+06	1.15796e+06	1.2231e+06
F6UT89	1	1	0.0131065	0.0242879	1.46158	tobramycin-treated	Control	DUF4962 domain-containing protein OS=Canis lupus familiaris (Dog) (Canis familiaris) OX=9615 GN=DSE PE=4 SV=2	125847	73959.4	113159	109836	88735.3	88198.1	116785	90404.9	96411.6	130038	173520	84227.5	277124	154881	159533	112138	180322	114243	121764	88365.4	99795.6	118201	96027.1	116648	241096	236926	135753
J9NYE0	2	2	0.0131538	0.0243126	1.29179	tobramycin-treated	Control	PCI domain-containing protein OS=Canis lupus familiaris (Dog) (Canis familiaris) OX=9615 GN=COPS8 PE=4 SV=1	52397.1	83758.8	52241	131259	100048	101923	123167	117037	143697	131521	139758	101577	138623	135731	97458.8	105280	118512	137520	154396	84733.5	140601	144332	161538	163994	100506	113061	170369
E2QW08	1	1	0.0131679	0.0243126	1.18386	Control	tobramycin-treated	Phosphatidylinositol-4,5-bisphosphate 3-kinase catalytic subunit delta OS=Canis lupus familiaris (Dog) (Canis familiaris) OX=9615 GN=PIK3CD PE=3 SV=3	3.74785e+06	3.72709e+06	3.86152e+06	3.03117e+06	3.40846e+06	3.64021e+06	3.5365e+06	3.14537e+06	2.52564e+06	3.37679e+06	3.10844e+06	3.51421e+06	2.63041e+06	3.21866e+06	3.65255e+06	2.44496e+06	2.0285e+06	2.44083e+06	2.47929e+06	3.11179e+06	2.93943e+06	2.41074e+06	2.43522e+06	2.38892e+06	3.24315e+06	2.83454e+06	3.47691e+06
E2QYG6	47	46	0.0131763	0.0243126	1.1933	Control	tobramycin-treated	ATPase H+ transporting V1 subunit A OS=Canis lupus familiaris (Dog) (Canis familiaris) OX=9615 GN=ATP6V1A PE=3 SV=1	2.55339e+07	2.51896e+07	2.49492e+07	2.4385e+07	2.58035e+07	2.54897e+07	1.84487e+07	2.06791e+07	1.90167e+07	2.39134e+07	2.41826e+07	2.30859e+07	2.05683e+07	1.95575e+07	2.01946e+07	1.44917e+07	1.61906e+07	1.53065e+07	2.08818e+07	1.89373e+07	2.1387e+07	1.47961e+07	1.53024e+07	1.531e+07	2.33506e+07	2.22995e+07	2.13635e+07
E2RST1	3	2	0.0131889	0.0243126	1.75765	Control	tobramycin-treated	ATP binding cassette subfamily B member 7 OS=Canis lupus familiaris (Dog) (Canis familiaris) OX=9615 GN=ABCB7 PE=4 SV=2	60967.7	61005.3	56093.4	50958.2	43697.4	23561.3	15267.8	58123.3	100292	29078.2	31504.9	34503.8	53086.3	30078.1	33937.3	19497.2	17275.7	11890.2	46362.7	20896.2	32660.1	14548.4	39715.5	50044.9	15942	16722.1	37022.9
F1PJ65	43	38	0.0132318	0.0243126	1.1272	tobramycin-treated	Control	IQ motif containing GTPase activating protein 1 OS=Canis lupus familiaris (Dog) (Canis familiaris) OX=9615 GN=IQGAP1 PE=4 SV=2	6.81539e+06	6.59124e+06	6.57264e+06	6.37702e+06	5.91578e+06	6.28461e+06	7.19283e+06	8.10521e+06	7.76453e+06	7.00472e+06	6.84159e+06	7.89283e+06	7.65884e+06	7.9922e+06	7.42304e+06	8.45511e+06	8.89742e+06	8.99072e+06	7.45028e+06	6.69303e+06	7.20851e+06	8.54347e+06	8.81189e+06	8.85655e+06	6.36253e+06	6.93055e+06	6.90131e+06
E2RTE0	1	1	0.0132381	0.0243126	1.21296	Control	tobramycin-treated	Transforming growth factor beta-1-induced transcript 1 protein OS=Canis lupus familiaris (Dog) (Canis familiaris) OX=9615 GN=TGFB1I1 PE=3 SV=3	39157.2	28435	35825.8	29515.8	32220.4	24392	36631.4	32326.2	36471.7	32532.2	19891.4	31259.3	21355.8	28848.1	28002	30824.7	32471.2	33503.2	32585.4	28719.4	24141.3	23956.3	25854.1	28213.3	20656	16794.1	26767.4
J9P5C4	1	1	0.0132398	0.0243126	1.43619	Control	tobramycin-treated	TPR_REGION domain-containing protein OS=Canis lupus familiaris (Dog) (Canis familiaris) OX=9615 GN=TEX11 PE=4 SV=2	110385	162327	110759	122962	139751	245699	244886	237966	218255	109624	77345	117653	115468	140510	149563	164763	168415	142823	79686.1	76689	152051	154449	141943	144714	131195	58914.7	92545.4
E2QYB6	1	1	0.0132497	0.0243126	1.42416	tobramycin-treated	Control	ADP-ribosylarginine hydrolase OS=Canis lupus familiaris (Dog) (Canis familiaris) OX=9615 GN=ADPRH PE=4 SV=1	30518.7	14304.8	20131.7	12389.2	17422.1	17390.6	26137.9	26332.9	35804.6	15853.9	22131	32013	24385.7	27693	30408.4	45483	27667.8	38100.7	26950.8	20931.5	32410.8	50229.5	45746.4	49376.5	21641.4	28633	31239.1
E2RLB6	4	4	0.0133311	0.0244013	1.15837	Control	tobramycin-treated	NADH dehydrogenase [ubiquinone] 1 subunit C2 OS=Canis lupus familiaris (Dog) (Canis familiaris) OX=9615 GN=NDUFC2 PE=3 SV=1	2.72209e+06	2.10418e+06	2.3644e+06	2.13393e+06	2.21136e+06	1.97676e+06	2.50439e+06	1.96949e+06	2.26206e+06	1.93933e+06	1.79947e+06	1.65303e+06	1.92206e+06	1.94057e+06	1.97349e+06	2.1118e+06	2.14987e+06	1.97599e+06	2.19874e+06	1.35703e+06	1.455e+06	2.20451e+06	2.41953e+06	2.34633e+06	1.86172e+06	1.67214e+06	1.98007e+06
J9P9G0	1	1	0.0133434	0.0244013	2.21508	tobramycin-treated	Control	AMP-binding domain-containing protein OS=Canis lupus familiaris (Dog) (Canis familiaris) OX=9615 GN=ACSL3 PE=4 SV=1	3482.69	4369.12	15873.2	7882.72	7987.41	26035.6	30562.1	18076.9	33425.2	10732	17051.5	7583.57	17370.3	23201.7	24562.7	59245.8	70044.1	61447.9	32375.1	25619.5	50776.2	75446.8	63502.7	67130.1	11334.5	18432.1	18455.4
E2RLL6	16	10	0.0133469	0.0244013	1.15738	tobramycin-treated	Control	Chaperonin containing TCP1 subunit 6A OS=Canis lupus familiaris (Dog) (Canis familiaris) OX=9615 GN=CCT6A PE=3 SV=3	2.21009e+06	2.15719e+06	2.21814e+06	2.18786e+06	2.08323e+06	2.16961e+06	1.62121e+06	1.66429e+06	1.65119e+06	2.27533e+06	2.25972e+06	1.84423e+06	2.40726e+06	2.29623e+06	2.65801e+06	2.21345e+06	2.09955e+06	1.95745e+06	2.57238e+06	2.56563e+06	2.8927e+06	1.9236e+06	1.98699e+06	1.97008e+06	2.59186e+06	2.61371e+06	2.45161e+06
E2R8Q4	1	1	0.0133635	0.0244019	1.25311	Control	tobramycin-treated	Rho guanine nucleotide exchange factor 19 OS=Canis lupus familiaris (Dog) (Canis familiaris) OX=9615 GN=ARHGEF19 PE=4 SV=3	519277	478891	475782	535022	569708	401131	484161	485549	470376	341024	358994	327235	422537	367710	485339	373263	481748	487255	515389	524548	472561	383750	431584	398948	219880	245031	217477
E2QSW8	1	1	0.0134511	0.0245318	1.67479	tobramycin-treated	Control	Sulfotransferase OS=Canis lupus familiaris (Dog) (Canis familiaris) OX=9615 GN=SULT4A1 PE=3 SV=2	3373.02	10073.4	6902.25	9078.35	9305.16	23697.1	11909.4	5308.96	10539.5	9418.76	11280.7	12048.8	12482.3	11495.5	5817.62	39082.1	22972.1	24080.5	17583.3	11527.2	32129.9	22178.2	19040.1	15951.3	10762.4	13375.5	10861.8
E2RIQ1	3	2	0.0134901	0.024573	1.58133	Control	tobramycin-treated	Transporter OS=Canis lupus familiaris (Dog) (Canis familiaris) OX=9615 GN=SLC6A19 PE=3 SV=1	1.36701e+06	1.32513e+06	1.33261e+06	1.19626e+06	1.06536e+06	1.23461e+06	899546	956426	778941	890297	947751	1.14865e+06	902332	1.0377e+06	976741	282925	281489	257859	718657	581356	871138	233678	187404	202440	946703	1.12847e+06	1.24915e+06
E2RH08	1	1	0.0135432	0.0246398	1.23205	Control	tobramycin-treated	Oxysterol-binding protein OS=Canis lupus familiaris (Dog) (Canis familiaris) OX=9615 GN=OSBPL10 PE=3 SV=2	12150	11946.4	14576.6	9996.01	12213.1	14159.3	11715.1	9554.53	8445.06	8870.95	8968.95	8894.34	8067.17	9847.98	7685.7	10059.2	11041.3	10563.8	11775.7	9034.47	15280.4	11280.4	8995.15	6708.07	8410.62	8152.42	6415.23
J9P7R2	5	5	0.0136171	0.0247442	1.76199	tobramycin-treated	Control	Aldo_ket_red domain-containing protein OS=Canis lupus familiaris (Dog) (Canis familiaris) OX=9615 GN=ENSCAFG00000002440 PE=4 SV=1	553552	478172	510729	440665	409230	306161	510435	673483	605197	596579	636176	619825	908530	693353	781922	1.25587e+06	1.20355e+06	1.27211e+06	520593	414864	500443	1.2113e+06	1.95161e+06	1.77831e+06	366919	453204	649148
F6USV0	2	2	0.0136626	0.0247968	1.30037	Control	tobramycin-treated	Valyl-tRNA synthetase 2, mitochondrial OS=Canis lupus familiaris (Dog) (Canis familiaris) OX=9615 GN=VARS2 PE=3 SV=2	82741.2	73151.5	72062.6	76205.4	70759.3	58967.3	87632.9	83647.2	78451.7	67771.8	53455.3	47625	47086.9	61923.1	56764.5	58556.8	74804.2	67029.9	83467	73146.9	68311.2	65018.9	68288.5	58584.9	25013.1	26218.2	48353.4
F1PY82	1	1	0.0137732	0.0249534	1.80189	tobramycin-treated	Control	CAAX prenyl protease OS=Canis lupus familiaris (Dog) (Canis familiaris) OX=9615 GN=ZMPSTE24 PE=3 SV=3	3225.58	2328.11	3667.87	3212.33	6501.45	5770.87	9182.42	13140.7	5193.34	7120.58	3972.48	5428.79	4515.03	4980.67	5959.25	19883.7	24456.9	18992.1	9183	10260.7	13106.7	16556.6	7613.1	7297.67	13267.4	7921.24	7683.06
E2RSX0	7	7	0.0137822	0.0249534	1.0896	Control	tobramycin-treated	ATPase GET3 OS=Canis lupus familiaris (Dog) (Canis familiaris) OX=9615 GN=GET3 PE=3 SV=3	2.33769e+06	2.21873e+06	2.38269e+06	2.35055e+06	2.18976e+06	2.47286e+06	2.13415e+06	2.1928e+06	2.4324e+06	2.25973e+06	2.29763e+06	2.41165e+06	1.97123e+06	2.12622e+06	2.12215e+06	2.10901e+06	1.83354e+06	1.92121e+06	2.34404e+06	2.08197e+06	2.29492e+06	1.91468e+06	1.7937e+06	1.88855e+06	2.33267e+06	2.27207e+06	2.04189e+06
A0A5F4DIX1	12	11	0.0138729	0.0250872	1.15005	tobramycin-treated	Control	Proteasome subunit alpha type OS=Canis lupus familiaris (Dog) (Canis familiaris) OX=9615 GN=PSMA1 PE=3 SV=1	1.51488e+06	1.25254e+06	1.5627e+06	2.18532e+06	1.88919e+06	1.78429e+06	1.75324e+06	1.58848e+06	1.7221e+06	1.76747e+06	1.81213e+06	1.55449e+06	1.81239e+06	1.72278e+06	1.65266e+06	2.41061e+06	2.1556e+06	2.3232e+06	2.21693e+06	2.07126e+06	2.01716e+06	1.88685e+06	1.8903e+06	1.76009e+06	2.03452e+06	2.14982e+06	1.84463e+06
A0A5F4C6R2	1	1	0.0138925	0.0250924	1.6255	tobramycin-treated	Control	G protein signaling modulator 2 OS=Canis lupus familiaris (Dog) (Canis familiaris) OX=9615 GN=GPSM2 PE=4 SV=1	10644.9	11977.4	1147.99	11518.9	16857	33456.3	34911.8	51034.5	46202.8	13183.8	21790.8	36925.2	25979.8	39465.1	45775.2	68059.4	20278.3	55588.6	45562.1	46363.8	72754.9	41470.8	32034	38811.1	32149.1	38232.1	33487.4
A0A5F4CHF8	1	1	0.0139901	0.0252132	1.35838	Control	tobramycin-treated	Tetraspanin OS=Canis lupus familiaris (Dog) (Canis familiaris) OX=9615 GN=CD9 PE=3 SV=1	59298.2	103371	115694	127561	95951.2	105545	94282.1	69010.3	53617.2	52367.9	64177.3	60959.4	70060.4	54323.1	62137.4	77191.8	129327	120602	52511.2	64522.6	51297.6	43313.7	66782.3	67326	53249.2	63658	59890.2
E2RFZ4	2	2	0.013993	0.0252132	2.13066	tobramycin-treated	Control	STE20 like kinase OS=Canis lupus familiaris (Dog) (Canis familiaris) OX=9615 GN=SLK PE=4 SV=1	23594.7	9574.06	10853.9	6648.36	3916.32	3726.98	8476.25	6701.59	10095.1	23785.5	18407.5	13677.7	23599.1	18404.5	23215.5	23987	31113.4	28188	23739.2	19926.2	22495.3	25804.6	22712.5	14004.5	12838.7	1084.87	9208.54
A0A5F4CWA9	9	9	0.0141123	0.0253795	1.22574	tobramycin-treated	Control	Proteasome subunit alpha type OS=Canis lupus familiaris (Dog) (Canis familiaris) OX=9615 GN=PSMA2 PE=3 SV=1	1.16295e+06	1.28222e+06	1.29442e+06	1.51671e+06	1.77066e+06	2.09525e+06	1.82244e+06	2.03118e+06	1.99938e+06	1.48613e+06	1.43069e+06	1.75708e+06	1.89921e+06	1.75316e+06	1.85344e+06	2.84624e+06	2.32087e+06	2.35988e+06	2.22153e+06	2.00893e+06	2.57426e+06	2.05774e+06	1.90817e+06	1.96872e+06	2.47975e+06	1.85036e+06	1.93525e+06
E2R6L1	1	1	0.0141193	0.0253795	3.81636	tobramycin-treated	Control	Tankyrase_bdg_C domain-containing protein OS=Canis lupus familiaris (Dog) (Canis familiaris) OX=9615 GN=TNKS1BP1 PE=4 SV=2	5614.33	11297.5	5994.57	8053.75	3836.93	8017.35	19033.5	31089.8	27938.4	43163.8	61656.9	42659.4	110890	67927.1	98987.7	53607.6	100674	16301.1	25483.7	2109.6	20258.8	21965.8	112294	107179	24893.7	8926.67	3633.81
E2RQ18	2	1	0.0141782	0.0254549	1.49	tobramycin-treated	Control	PYD and CARD domain containing OS=Canis lupus familiaris (Dog) (Canis familiaris) OX=9615 GN=PYCARD PE=4 SV=3	45478.4	26065.9	36666.6	29532.8	60054.4	38430.4	43692	50734.2	73238.7	47100	34483.8	77686.5	26995.2	55336.4	55714.8	76731.7	45385.8	58649.5	87904.6	56222.6	91231.9	65825	88177.6	67772.2	87881.2	57475.6	123031
E2R948	5	5	0.0142492	0.0255517	1.12887	tobramycin-treated	Control	Voltage dependent anion channel 2 OS=Canis lupus familiaris (Dog) (Canis familiaris) OX=9615 GN=VDAC2 PE=4 SV=3	1.59694e+07	1.39492e+07	1.58888e+07	1.25127e+07	1.36084e+07	1.34802e+07	9.84277e+06	1.14111e+07	1.06596e+07	1.62945e+07	1.71486e+07	1.67663e+07	1.48822e+07	1.26544e+07	1.45507e+07	1.4543e+07	1.66661e+07	1.45591e+07	1.47259e+07	1.31262e+07	1.55019e+07	1.37665e+07	1.5063e+07	1.28944e+07	1.3716e+07	1.42951e+07	1.37284e+07
F1PCK2	6	6	0.0143608	0.0257211	1.82362	Control	tobramycin-treated	Ig-like domain-containing protein OS=Canis lupus familiaris (Dog) (Canis familiaris) OX=9615 GN=A1BG PE=4 SV=3	1.35808e+06	1.29824e+06	1.34594e+06	460355	420400	425112	1.25211e+06	1.22779e+06	1.13032e+06	172906	170881	154954	249176	268054	254546	1.0107e+06	870273	948925	326554	250437	250922	898301	912188	925603	693908	754019	668584
A0A5F4CFU3	37	33	0.0145507	0.02603	1.2409	Control	tobramycin-treated	4-aminobutyrate aminotransferase OS=Canis lupus familiaris (Dog) (Canis familiaris) OX=9615 GN=ABAT PE=3 SV=1	8.74817e+07	8.75805e+07	8.38388e+07	9.95892e+07	1.04099e+08	1.19438e+08	8.9828e+07	1.01823e+08	9.80207e+07	9.1975e+07	1.05398e+08	1.08104e+08	8.81801e+07	8.88933e+07	8.77546e+07	5.19288e+07	5.18516e+07	5.19483e+07	6.98654e+07	6.65306e+07	7.3723e+07	6.06514e+07	5.85829e+07	5.75811e+07	9.64028e+07	9.98187e+07	9.57532e+07
F1PS17	2	1	0.0145931	0.0260404	1.41536	Control	tobramycin-treated	Syntrophin beta 1 OS=Canis lupus familiaris (Dog) (Canis familiaris) OX=9615 GN=SNTB1 PE=4 SV=3	10714.6	8636.09	10649.4	14775.1	12907.6	9500.93	9290.82	7453.62	5593.1	5917.33	6680.78	4094.12	5168.43	4640.93	5202.84	11646.6	14169.4	13455.4	4082.68	6670.47	6004.66	10879.9	6041.47	4345.52	7358.97	5476.1	4664.2
E2RSR5	12	11	0.0146031	0.0260404	1.2979	tobramycin-treated	Control	Eukaryotic translation initiation factor 3 subunit A OS=Canis lupus familiaris (Dog) (Canis familiaris) OX=9615 GN=EIF3A PE=3 SV=2	504856	520846	502919	482468	559744	598893	694748	823644	770559	571402	701168	710428	950072	809243	835038	959478	988774	862149	1.05829e+06	734379	869935	823827	954943	835223	439587	488361	577287
E2R4Y2	1	1	0.0146087	0.0260404	1.27656	Control	tobramycin-treated	Small integral membrane protein 24 OS=Canis lupus familiaris (Dog) (Canis familiaris) OX=9615 GN=SMIM24 PE=4 SV=3	1.72922e+06	1.26915e+06	877192	1.02035e+06	979043	914427	1.01545e+06	1.13974e+06	1.25267e+06	907014	885850	944639	835771	957889	956810	793054	624243	873574	675251	621720	572604	786819	874446	748107	1.16087e+06	1.44298e+06	1.31442e+06
F6XH37	4	3	0.0147465	0.0262548	1.40961	tobramycin-treated	Control	Dipeptidyl peptidase 7 OS=Canis lupus familiaris (Dog) (Canis familiaris) OX=9615 GN=DPP7 PE=4 SV=2	134774	138049	90355.7	97574.2	75547.1	85764.7	265232	396417	423748	212494	244661	300918	335016	387259	385196	166704	137121	142572	361828	301473	380543	171048	262451	248014	216674	231273	328460
E2R2N2	10	5	0.0147818	0.0262864	1.34906	tobramycin-treated	Control	Mitogen-activated protein kinase OS=Canis lupus familiaris (Dog) (Canis familiaris) OX=9615 GN=MAPK1 PE=3 SV=1	162319	140890	172991	215910	250891	229701	211575	259779	266637	239491	278461	197737	333033	215694	312365	269373	263122	302180	381021	256275	304812	389593	437295	389591	144399	199952	240878
F1PP65	4	2	0.0150722	0.026771	1.13541	Control	tobramycin-treated	2Fe-2S ferredoxin-type domain-containing protein OS=Canis lupus familiaris (Dog) (Canis familiaris) OX=9615 GN=FDX1 PE=4 SV=3	351021	325572	332127	415949	355764	317838	323038	286917	319679	366911	319875	267777	339590	277628	355725	306689	337072	295843	292352	315923	290210	249373	251563	303575	228018	278814	256668
A0A5F4DG81	9	9	0.0150986	0.0267862	1.18503	Control	tobramycin-treated	Acyl-CoA synthetase short chain family member 2 OS=Canis lupus familiaris (Dog) (Canis familiaris) OX=9615 GN=ACSS2 PE=4 SV=1	1.43376e+06	1.517e+06	1.46883e+06	1.36682e+06	1.5539e+06	1.29814e+06	1.45067e+06	1.75803e+06	1.70417e+06	1.14248e+06	1.15854e+06	1.51938e+06	1.21427e+06	1.39979e+06	1.31988e+06	1.02093e+06	1.30936e+06	1.25472e+06	1.36258e+06	1.17316e+06	1.16758e+06	1.3417e+06	1.79802e+06	1.80108e+06	966036	805226	1.11617e+06
E2RR83	1	1	0.015144	0.026835	1.34447	Control	tobramycin-treated	PKS_ER domain-containing protein OS=Canis lupus familiaris (Dog) (Canis familiaris) OX=9615 GN=TP53I3 PE=4 SV=1	28950.6	34948.8	39786.7	45174.9	55727.1	50385.3	65020.5	66727.5	53171.8	61528.8	41488.1	40172.9	40747.2	26916.4	33257.8	32663.9	21902	23261.7	54239	39975.7	45724.7	40604.7	31460.5	37222.7	29769.5	24140.2	29298.5
E2QW34	2	2	0.0151884	0.0268818	1.21369	tobramycin-treated	Control	Proteasome subunit beta OS=Canis lupus familiaris (Dog) (Canis familiaris) OX=9615 GN=PSMB2 PE=3 SV=1	472493	482308	496488	529625	613829	767737	658351	730847	784059	508045	650236	717139	870718	772067	836679	993369	743059	816733	811815	678052	908604	755415	730346	696350	524897	604876	818910
F1P9C4	1	1	0.015247	0.0269536	1.58192	Control	tobramycin-treated	Alpha-mannosidase OS=Canis lupus familiaris (Dog) (Canis familiaris) OX=9615 GN=MAN2A1 PE=3 SV=3	112863	111991	108409	94389.4	83552.6	100038	105960	87534.9	103977	85497.7	19898.9	52913.6	17123.3	75005.2	64892.6	118822	41685	119163	64572.6	60081.3	60529.3	106373	102580	106786	10944.2	13630.7	28379.8
E2RB53	1	1	0.0153186	0.0270482	1.45015	tobramycin-treated	Control	Protein kinase domain-containing protein OS=Canis lupus familiaris (Dog) (Canis familiaris) OX=9615 GN=GSK3B PE=3 SV=1	7227.07	12833.8	3567.47	20480.4	16075	30348.5	40177.3	29661.1	32912.8	21330.3	24716.1	35324	24731.1	27863	32366.6	38186.4	43357.7	35982.3	28548.3	24081	42146.1	50612.8	33673.1	32712.2	22884.1	13329	28733.9
E2QVF9	4	4	0.0153433	0.02706	1.39762	tobramycin-treated	Control	Uncharacterized protein OS=Canis lupus familiaris (Dog) (Canis familiaris) OX=9615 GN=AIMP2 PE=4 SV=1	378757	372993	344982	238447	332585	361745	346819	374704	377101	352688	364100	409568	431004	477378	542283	625773	638258	663599	711255	689800	798353	359124	372543	338601	328927	309085	331537
A0A5F4CCS8	21	20	0.0153712	0.0270773	1.39343	Control	tobramycin-treated	Glycine cleavage system P protein OS=Canis lupus familiaris (Dog) (Canis familiaris) OX=9615 GN=GLDC PE=3 SV=1	4.44542e+06	4.6788e+06	4.55591e+06	5.21243e+06	5.17569e+06	5.1675e+06	4.41452e+06	5.23682e+06	4.75124e+06	4.52608e+06	4.70916e+06	4.68254e+06	4.32315e+06	4.31232e+06	4.72113e+06	1.29942e+06	1.58141e+06	1.43694e+06	3.81539e+06	3.27269e+06	3.83446e+06	1.84306e+06	2.0069e+06	1.98434e+06	4.68902e+06	4.96361e+06	4.63278e+06
F1PCL3	1	1	0.0154369	0.0271294	1.20643	Control	tobramycin-treated	Contactin associated protein like 2 OS=Canis lupus familiaris (Dog) (Canis familiaris) OX=9615 GN=CNTNAP2 PE=4 SV=3	2.20429e+06	2.18958e+06	1.85063e+06	2.30097e+06	1.68752e+06	1.6695e+06	2.19372e+06	2.23338e+06	2.09591e+06	1.32539e+06	1.18024e+06	998100	1.60208e+06	1.64289e+06	1.73703e+06	1.83153e+06	1.4269e+06	1.81269e+06	1.80334e+06	1.75301e+06	1.46624e+06	1.78502e+06	1.77359e+06	1.73706e+06	2.33014e+06	2.36489e+06	1.9753e+06
E2QY95	5	1	0.015437	0.0271294	1.40065	tobramycin-treated	Control	DExD-box helicase 39A OS=Canis lupus familiaris (Dog) (Canis familiaris) OX=9615 GN=DDX39A PE=4 SV=1	151633	169904	145471	124195	96010.9	67527	66728.3	97117.6	99900.4	136484	125910	124322	125017	92864.2	126083	152849	110275	112083	217860	198546	175276	133791	151126	212419	308407	222577	127196
E2RHN5	1	1	0.0154718	0.0271586	1.25524	Control	tobramycin-treated	Helicase ATP-binding domain-containing protein OS=Canis lupus familiaris (Dog) (Canis familiaris) OX=9615 GN=BRIP1 PE=4 SV=2	481363	348282	309606	365095	276574	436688	352768	298492	356126	294594	348300	265564	459717	320724	314172	186770	311762	223400	339351	224173	323709	185602	212011	244420	296266	220943	366970
A0A5F4C5X8	3	3	0.0156348	0.0274126	1.32923	tobramycin-treated	Control	Methyltransf_25 domain-containing protein OS=Canis lupus familiaris (Dog) (Canis familiaris) OX=9615 GN=PRMT1 PE=3 SV=1	70209.2	74478.4	58087.2	51287.5	47037.1	42365.4	44413.4	81827.8	88079.4	62641.7	76226.6	63061.9	79089.9	82534.4	84648.5	66647	60130.8	97012.8	108476	87901.6	69826.9	79125.5	108670	118783	43178	73247.8	121653
J9NZZ1	15	14	0.0157806	0.0276146	1.10457	tobramycin-treated	Control	Uncharacterized protein OS=Canis lupus familiaris (Dog) (Canis familiaris) OX=9615 GN=SLC25A3 PE=3 SV=2	1.68473e+07	1.61651e+07	1.81274e+07	1.66953e+07	1.91507e+07	1.56118e+07	1.586e+07	1.70985e+07	1.53782e+07	1.92379e+07	1.85873e+07	1.71434e+07	1.62021e+07	1.68238e+07	1.63965e+07	1.8012e+07	2.03345e+07	2.02397e+07	1.6757e+07	1.56272e+07	1.6816e+07	2.13181e+07	2.06294e+07	2.00019e+07	1.91024e+07	2.09539e+07	1.92516e+07
A0A5F4CY85	2	2	0.0157869	0.0276146	1.19142	Control	tobramycin-treated	Protein phosphatase 1 regulatory subunit 7 OS=Canis lupus familiaris (Dog) (Canis familiaris) OX=9615 GN=PPP1R7 PE=4 SV=1	1.99804e+06	1.83332e+06	1.57456e+06	1.35572e+06	1.60974e+06	1.37465e+06	1.3064e+06	1.29839e+06	1.55026e+06	1.29418e+06	1.42112e+06	1.37097e+06	1.35551e+06	1.53837e+06	1.42505e+06	1.3642e+06	913901	966160	1.26955e+06	1.11512e+06	1.0929e+06	1.10546e+06	1.12122e+06	1.1794e+06	1.34521e+06	1.71017e+06	1.74676e+06
F1PCV7	1	1	0.015821	0.0276419	1.55951	tobramycin-treated	Control	Late endosomal/lysosomal adaptor, MAPK and MTOR activator 4 OS=Canis lupus familiaris (Dog) (Canis familiaris) OX=9615 GN=LAMTOR4 PE=4 SV=3	3826.28	8194.12	6836.54	8092.04	7493.74	5573.05	5212.49	7508.76	8840.53	8699.52	7858.4	11244.5	7236.13	11495.2	10147.7	7415.74	4420.99	6093.28	15177.1	11455.1	14011.1	11027.7	11460	26946.8	6288.65	8320.95	12763.2
A0A5F4DDI5	2	2	0.0158898	0.0277299	1.37775	tobramycin-treated	Control	t-SNARE coiled-coil homology domain-containing protein OS=Canis lupus familiaris (Dog) (Canis familiaris) OX=9615 GN=RDH11 PE=3 SV=1	65851	74739.1	69768.9	117698	134366	172559	214767	155428	182581	141830	122250	103315	146242	142529	183231	247724	206047	263576	161961	141227	129115	243639	246863	224722	222647	203310	142633
J9P4A1	3	3	0.0159869	0.0278668	1.28413	Control	tobramycin-treated	Inosine triphosphate pyrophosphatase OS=Canis lupus familiaris (Dog) (Canis familiaris) OX=9615 GN=ITPA PE=3 SV=2	169884	193036	182178	186536	190726	212357	209963	231299	205340	214801	177448	242395	161698	217341	172553	71581.9	81116.1	105503	125245	119783	119560	147444	184834	161840	139506	129183	202528
A0A5F4CQ61	3	3	0.016023	0.0278972	1.42455	tobramycin-treated	Control	Peptidyl-prolyl cis-trans isomerase OS=Canis lupus familiaris (Dog) (Canis familiaris) OX=9615 GN=ENSCAFG00000047176 PE=3 SV=1	691275	522722	539614	442197	396316	257865	271895	313583	402704	681871	649504	567466	880337	669207	735742	442077	370352	445081	921004	545211	735064	317563	793553	620413	326438	425451	808974
E2RSD7	2	2	0.0161595	0.0281023	1.23238	Control	tobramycin-treated	RNA binding motif protein 4B OS=Canis lupus familiaris (Dog) (Canis familiaris) OX=9615 GN=RBM4B PE=4 SV=1	392653	441367	413874	521217	428443	351253	381487	356850	403823	403056	458464	356456	540175	351780	407771	212564	283238	197501	272842	239903	303230	302758	322992	285940	364917	359064	327342
A0A5F4DDG9	1	1	0.0162375	0.0282052	6.05656	tobramycin-treated	Control	Protein RER1 OS=Canis lupus familiaris (Dog) (Canis familiaris) OX=9615 GN=ENSCAFG00000032664 PE=3 SV=1	186.6	0	342.873	1028.81	289.668	1341.47	1382.21	3894.9	5768.41	11076.6	3025.47	4810.41	34700	23271.1	22670.2	1488.44	880.034	3785.99	101.509	1012.77	543.97	346.166	29476.2	17121.9	7870.24	2912.19	7336.53
A0A5F4CC58	3	3	0.0162798	0.0282452	1.26361	tobramycin-treated	Control	Signal transducer and activator of transcription OS=Canis lupus familiaris (Dog) (Canis familiaris) OX=9615 GN=STAT3 PE=3 SV=1	296388	251551	248716	227114	209233	201062	159410	178337	208702	244674	195126	178402	233079	260690	244406	385772	360515	428674	334448	263181	310210	260807	245938	290359	225206	256726	286997
F1PN69	2	1	0.0162983	0.0282452	1.17	Control	tobramycin-treated	Cytochrome b5 heme-binding domain-containing protein OS=Canis lupus familiaris (Dog) (Canis familiaris) OX=9615 GN=PGRMC2 PE=3 SV=3	146942	151411	150858	119567	157089	129418	121040	132589	111825	107418	88880.9	82356	140037	118020	102442	123728	148921	143990	104647	113482	98977	119451	135115	95857	134581	123189	105640
E2R9W6	54	51	0.0163391	0.0282764	1.35271	Control	tobramycin-treated	Acyl-coenzyme A oxidase OS=Canis lupus familiaris (Dog) (Canis familiaris) OX=9615 GN=ACOX3 PE=3 SV=1	8.89703e+07	9.27889e+07	8.48461e+07	1.24915e+08	1.30061e+08	1.40911e+08	1.46791e+08	1.89203e+08	1.76174e+08	9.49274e+07	1.05085e+08	1.20514e+08	1.15945e+08	1.30148e+08	1.23183e+08	7.7334e+07	8.8191e+07	8.09474e+07	1.32185e+08	1.07135e+08	1.25389e+08	6.83317e+07	5.44846e+07	5.23401e+07	8.41785e+07	8.16312e+07	9.48044e+07
E2RB73	5	4	0.0163541	0.0282764	1.49055	Control	tobramycin-treated	Kynureninase OS=Canis lupus familiaris (Dog) (Canis familiaris) OX=9615 GN=KYNU PE=3 SV=3	304142	457105	253848	584948	711552	740873	333836	528137	499947	271275	395529	575944	525258	423474	436703	149950	261867	138734	383689	299172	376703	220191	210726	301725	271698	256976	423557
A0A5F4C7Q3	1	1	0.0164833	0.0284669	1.98831	Control	tobramycin-treated	TSNAXIP1_N domain-containing protein OS=Canis lupus familiaris (Dog) (Canis familiaris) OX=9615 GN=CLHC1 PE=4 SV=1	64324.2	70898.5	34610.5	72362.2	50574.4	33705	13461.7	116824	83340.4	25001.3	6086.12	27646	9135.14	30763.9	36227.8	27544.6	77628	9007.99	35161.3	9383.91	39508.8	24331.9	62661.4	79990.8	4343.96	7181.81	31671.3
A0A5F4BXX8	8	8	0.0165193	0.0284963	1.20652	Control	tobramycin-treated	Nipsnap homolog 3B OS=Canis lupus familiaris (Dog) (Canis familiaris) OX=9615 GN=NIPSNAP3B PE=4 SV=1	1.6533e+06	1.69054e+06	1.65085e+06	1.72606e+06	1.8112e+06	1.41659e+06	1.46681e+06	1.77841e+06	1.91592e+06	1.46377e+06	1.40295e+06	1.44815e+06	1.68713e+06	1.35652e+06	1.56904e+06	1.38351e+06	1.05483e+06	1.08561e+06	1.05958e+06	835998	1.12464e+06	1.36381e+06	1.96444e+06	2.21427e+06	1.3093e+06	1.22774e+06	1.49543e+06
F6X604	1	1	0.0166264	0.028648	1.46615	Control	tobramycin-treated	Whirlin OS=Canis lupus familiaris (Dog) (Canis familiaris) OX=9615 GN=WHRN PE=4 SV=1	538397	531029	530693	300298	378844	525535	363450	310422	348490	419909	164193	439245	119746	399998	448570	222768	75518.4	226749	452844	365047	311578	219809	279838	271712	151926	328293	322949
E2R5W6	8	8	0.0167479	0.0288242	1.37909	tobramycin-treated	Control	GC vitamin D binding protein OS=Canis lupus familiaris (Dog) (Canis familiaris) OX=9615 GN=GC PE=4 SV=3	5.2805e+06	3.77749e+06	3.86042e+06	3.76063e+06	3.2596e+06	3.24579e+06	3.61838e+06	3.05809e+06	3.41972e+06	4.2747e+06	3.82503e+06	4.09067e+06	3.97454e+06	4.91117e+06	4.80857e+06	4.89182e+06	4.11967e+06	4.53798e+06	4.26436e+06	3.80938e+06	3.67581e+06	3.93708e+06	4.64774e+06	4.47526e+06	8.22425e+06	8.95924e+06	1.0367e+07
E2RRR1	5	4	0.0167964	0.0288418	1.12071	tobramycin-treated	Control	DAGKc domain-containing protein OS=Canis lupus familiaris (Dog) (Canis familiaris) OX=9615 GN=AGK PE=4 SV=2	1.03878e+06	824442	776834	940681	1.0221e+06	1.02542e+06	928349	1.10718e+06	1.17661e+06	1.15657e+06	1.06475e+06	1.21832e+06	1.11141e+06	1.01525e+06	1.16833e+06	1.22793e+06	1.14471e+06	1.2793e+06	1.09989e+06	966451	1.14141e+06	1.14672e+06	1.11127e+06	1.11121e+06	867851	1.06473e+06	918931
E2R535	1	1	0.0167967	0.0288418	1.43187	tobramycin-treated	Control	RAB33A, member RAS oncogene family OS=Canis lupus familiaris (Dog) (Canis familiaris) OX=9615 GN=RAB33A PE=4 SV=1	225267	273328	276921	249631	275132	454287	392303	574114	494341	334500	372502	378506	419305	448340	447129	803282	788701	696780	431817	346547	461824	780542	763391	681112	376711	377064	299798
A0A5F4CE47	3	3	0.0168387	0.0288809	1.25561	Control	tobramycin-treated	Nuclear mitotic apparatus protein 1 OS=Canis lupus familiaris (Dog) (Canis familiaris) OX=9615 GN=NUMA1 PE=4 SV=1	258652	149951	273055	269956	231552	267424	259315	279203	268070	162926	194083	191266	273470	208669	204700	256784	289848	171840	181094	150068	201148	133423	145680	125413	262345	227075	215527
E2QZ37	2	1	0.0169496	0.0290205	1.22051	Control	tobramycin-treated	Migration and invasion enhancer 1 OS=Canis lupus familiaris (Dog) (Canis familiaris) OX=9615 GN=MIEN1 PE=4 SV=1	193303	189562	190246	184493	254993	237899	323025	228650	221535	219734	202432	207279	134962	174751	155648	230120	194821	143565	171287	166349	172635	169964	213503	178076	288866	130890	161293
A0A5F4C7H2	1	1	0.0169588	0.0290205	1.39384	tobramycin-treated	Control	U6 snRNA-associated Sm-like protein LSm8 OS=Canis lupus familiaris (Dog) (Canis familiaris) OX=9615 GN=LSM8 PE=3 SV=1	59378.1	97698.9	52814.1	64408.2	77168.8	96916.1	107018	141890	147080	74463.4	114989	141049	134224	130352	172818	182399	118183	149794	122106	108343	129249	160081	158265	197452	80580.7	58396.9	121096
E2R1E6	4	3	0.0172439	0.0294746	1.59352	tobramycin-treated	Control	SH3 domain-containing protein OS=Canis lupus familiaris (Dog) (Canis familiaris) OX=9615 GN=EPS8L2 PE=4 SV=3	109061	139479	100470	92848.9	89642.9	96654.7	92604.5	135683	159754	143471	153465	145160	258184	235708	247000	119075	125055	137952	197874	150417	176576	193216	318362	305482	46949.5	107975	176743
A0A5F4DH57	1	1	0.0174209	0.0297431	1.61761	Control	tobramycin-treated	Mitochondrial ribosomal protein L3 OS=Canis lupus familiaris (Dog) (Canis familiaris) OX=9615 GN=MRPL3 PE=3 SV=1	21768.9	17279.3	19633	25334.2	27725.4	20324.8	20254.5	16333.7	12800	13553.1	11666.3	10510.3	10494.7	9248.12	11729.3	19048.3	18628.6	14924.6	17841	17422.7	15502.9	13095.8	14194.2	17009	5413.5	1414.43	2650.7
F6UQE6	1	1	0.0174674	0.0297741	10.4602	Control	tobramycin-treated	Nuclear receptor coactivator OS=Canis lupus familiaris (Dog) (Canis familiaris) OX=9615 GN=NCOA1 PE=3 SV=2	1041.78	15776.8	9188.43	782.328	1192.9	9523.18	59411.9	255155	262734	326.232	751.919	0	1288.43	653.268	216.086	38231.9	1847.8	15788.8	860.427	581.883	953.267	3499.9	11777.7	39416.7	1307.81	29.556	20.2947
G1K288	7	7	0.0174964	0.0297741	1.07316	tobramycin-treated	Control	Ras-related protein Rab-2A OS=Canis lupus familiaris (Dog) (Canis familiaris) OX=9615 GN=RAB2A PE=4 SV=2	3.14759e+06	3.00368e+06	3.34241e+06	2.9714e+06	2.93543e+06	2.62512e+06	2.764e+06	2.64935e+06	3.03191e+06	3.20551e+06	2.97227e+06	3.04921e+06	3.37792e+06	3.54988e+06	3.56981e+06	3.14003e+06	3.02732e+06	3.01056e+06	2.98055e+06	2.92236e+06	3.12817e+06	2.83883e+06	3.13609e+06	3.12027e+06	3.18917e+06	3.22195e+06	3.37481e+06
A0A5F4D6R1	6	5	0.0174987	0.0297741	1.13593	Control	tobramycin-treated	Tensin 1 OS=Canis lupus familiaris (Dog) (Canis familiaris) OX=9615 GN=TNS1 PE=4 SV=1	856835	834130	759406	825287	733624	731983	805574	707785	781017	634891	743764	607321	778400	773078	738621	711985	817971	748453	572957	461828	539645	715012	687129	651972	793880	769031	641558
Q28298	25	22	0.0175805	0.0298794	1.23105	tobramycin-treated	Control	Ribosome-binding protein 1 OS=Canis lupus familiaris (Dog) (Canis familiaris) OX=9615 GN=RRBP1 PE=2 SV=1	1.89671e+06	1.90527e+06	2.0304e+06	1.67177e+06	1.76216e+06	1.71689e+06	2.09547e+06	2.09389e+06	2.01954e+06	2.13262e+06	2.03866e+06	1.94135e+06	2.14049e+06	2.14601e+06	2.25045e+06	2.9402e+06	3.07043e+06	2.83341e+06	2.89241e+06	2.80262e+06	2.6718e+06	2.66894e+06	2.52281e+06	2.38117e+06	1.51458e+06	1.85181e+06	1.52889e+06
Q863Z4	1	1	0.0176096	0.0298825	1.15616	tobramycin-treated	Control	Myotrophin OS=Canis lupus familiaris (Dog) (Canis familiaris) OX=9615 GN=MTPN PE=3 SV=3	855748	804413	910071	720328	668595	591729	633934	629839	708852	897675	806336	988791	848962	850095	874435	726214	717522	826140	781660	648742	791880	871235	1.17554e+06	919387	705707	764215	889878
A0A5F4CLU4	13	3	0.0176223	0.0298825	1.20084	Control	tobramycin-treated	Solute carrier family 25 member 4 OS=Canis lupus familiaris (Dog) (Canis familiaris) OX=9615 GN=SLC25A4 PE=3 SV=1	3.25282e+06	4.02494e+06	4.1811e+06	2.97801e+06	3.78733e+06	2.76915e+06	2.81132e+06	3.98022e+06	3.51933e+06	3.10305e+06	3.52533e+06	2.92646e+06	3.44959e+06	2.94006e+06	3.07583e+06	2.84989e+06	2.66624e+06	2.14447e+06	2.72078e+06	2.30906e+06	2.04442e+06	2.69811e+06	3.57583e+06	4.21932e+06	2.15579e+06	2.85725e+06	2.87591e+06
A0A5F4BU43	3	3	0.0176881	0.0299157	1.38874	tobramycin-treated	Control	Musashi RNA binding protein 2 OS=Canis lupus familiaris (Dog) (Canis familiaris) OX=9615 GN=MSI2 PE=4 SV=1	134930	155977	182734	126192	221099	279562	287423	250067	238402	173750	227270	216785	215257	261181	273987	475388	346749	415746	250875	334457	279812	340185	364204	408367	282334	185273	160011
A0A5F4BTM5	4	4	0.0177059	0.0299157	1.13975	tobramycin-treated	Control	Dihydroorotate dehydrogenase (quinone), mitochondrial OS=Canis lupus familiaris (Dog) (Canis familiaris) OX=9615 GN=DHODH PE=3 SV=1	237784	206491	222089	189756	183148	183839	260015	288156	289907	309932	252314	276522	245799	258512	248471	299739	256818	320796	267151	251144	271929	243235	280340	239884	234211	218520	223155
E2R0Y5	17	15	0.0177078	0.0299157	1.25007	Control	tobramycin-treated	Succinate--CoA ligase [ADP/GDP-forming] subunit alpha, mitochondrial OS=Canis lupus familiaris (Dog) (Canis familiaris) OX=9615 GN=SUCLG1 PE=3 SV=1	2.10424e+07	1.97769e+07	2.0525e+07	2.29748e+07	2.11247e+07	1.96509e+07	1.62983e+07	1.76284e+07	1.98621e+07	1.72239e+07	1.97465e+07	1.68353e+07	2.03701e+07	1.80409e+07	1.8764e+07	9.43833e+06	8.67795e+06	1.07578e+07	1.60637e+07	1.53583e+07	1.63336e+07	1.10347e+07	1.20607e+07	1.22927e+07	2.07208e+07	2.00161e+07	2.24628e+07
F1PMM8	1	1	0.0177217	0.0299157	1.51272	tobramycin-treated	Control	Sec8_exocyst domain-containing protein OS=Canis lupus familiaris (Dog) (Canis familiaris) OX=9615 GN=EXOC4 PE=1 SV=2	34334.3	43872.5	44589.2	25434.5	25971.4	19921.7	24981.1	28159.9	12304.1	39247	50064	42489.2	46121.9	36294.3	47435.9	40516.1	47940.6	49166.3	68388.7	55564.8	53145.7	42189.6	42195.4	56157.4	26514.6	31503.3	10372.4
E2RMD4	2	2	0.0178187	0.0300339	1.29016	tobramycin-treated	Control	Oxysterol-binding protein OS=Canis lupus familiaris (Dog) (Canis familiaris) OX=9615 GN=OSBPL1A PE=3 SV=2	47287.6	66356.5	34272.4	78183.9	76830.1	106491	101324	130980	123279	82101.4	116330	117942	104843	90683.1	139086	85816.8	79778.9	116382	140292	101691	153624	141416	117612	98255.7	100161	108239	79695.3
A0A5F4BVN9	2	2	0.0178456	0.0300339	2.08584	tobramycin-treated	Control	Transcription factor BTF3 OS=Canis lupus familiaris (Dog) (Canis familiaris) OX=9615 GN=BTF3 PE=3 SV=1	52327.3	24750.5	11627.1	22351.9	10056.3	16483.1	33664.9	29634.3	23633.1	7678.11	28155.6	32208	39962.1	27133.9	68472.5	100766	70693.9	58453	30213	9436.77	73854.2	59899.3	73865.9	65068	62123.6	55847.1	72828.5
E2RLN1	3	2	0.0178519	0.0300339	1.4841	tobramycin-treated	Control	SERPIN domain-containing protein OS=Canis lupus familiaris (Dog) (Canis familiaris) OX=9615 GN=SERPIND1 PE=3 SV=2	67247.1	63547.3	67545.6	52609.7	56920.1	58773.9	67210.4	72896.8	64076	65641.2	72268.6	58665.7	92683.1	68703.7	64724.1	101832	96821.5	95882.2	68739.3	65865.5	67521.9	76894.9	72906.8	78621.4	192721	199766	154071
A0A5F4CIC5	1	1	0.0179072	0.0300931	1.23895	Control	tobramycin-treated	Eosinophil peroxidase OS=Canis lupus familiaris (Dog) (Canis familiaris) OX=9615 GN=EPX PE=4 SV=1	1.10864e+06	856454	810492	619364	841953	482383	712342	620235	700369	787082	670925	720666	634863	627053	630195	484631	612743	454705	713465	560027	493508	466491	723618	720200	528917	514670	556197
J9PB64	1	1	0.0179845	0.030189	1.57441	tobramycin-treated	Control	Torsin 1A interacting protein 2 OS=Canis lupus familiaris (Dog) (Canis familiaris) OX=9615 GN=TOR1AIP2 PE=4 SV=1	15827.6	12880.1	8802.65	19750	31145.2	24649.1	16526.6	32227.3	39046.1	19102.7	36095.4	55613.4	33927.4	35391.4	47342.6	43714.8	19280.8	39693.6	36600.4	24330.2	50142.8	52228.8	41226.6	46009.8	17510.7	12281.2	21964.3
A0A5F4D5I8	1	1	0.0180217	0.0302176	2.34891	tobramycin-treated	Control	Tr-type G domain-containing protein OS=Canis lupus familiaris (Dog) (Canis familiaris) OX=9615 GN=EFL1 PE=4 SV=1	5646.12	4548.31	2216.71	1943.48	2274.72	2602.91	1402.15	4765.86	3901.27	4641.01	3421.71	6713.63	5477.54	7805.81	11344.4	3947.05	5499.11	780.22	14125.3	3234.63	14770.4	2543.96	17172	14218.4	11200.9	4539.51	6217.78
A0A5F4DBY3	1	1	0.0183462	0.0307272	1.87945	Control	tobramycin-treated	Pleckstrin homology domain containing A7 OS=Canis lupus familiaris (Dog) (Canis familiaris) OX=9615 GN=PLEKHA7 PE=4 SV=1	18067.9	17837	5324.27	16503.3	13756.3	16947.6	1049.89	2928.34	12250.6	16201.7	15400.6	22695.8	11915	14390.9	11391.2	0	0	1448.36	8176.3	0	6474.74	0	0	0	0	0	3284.1
A0A5F4C0I0	1	1	0.0184282	0.0308082	1.24765	tobramycin-treated	Control	TPT domain-containing protein OS=Canis lupus familiaris (Dog) (Canis familiaris) OX=9615 GN=SLC35E2B PE=4 SV=1	749977	583556	617589	604493	602076	763705	636047	735546	577724	658849	791215	981184	596343	665869	826647	994056	1.14939e+06	777859	892857	653112	1.20778e+06	808128	750602	963552	785218	596007	550481
A0A5F4C4W0	18	17	0.0184519	0.0308082	1.18703	Control	tobramycin-treated	4-hydroxyphenylpyruvate dioxygenase OS=Canis lupus familiaris (Dog) (Canis familiaris) OX=9615 GN=HPD PE=3 SV=1	1.78002e+07	1.69175e+07	1.61914e+07	1.5232e+07	1.58693e+07	1.36457e+07	1.31593e+07	1.38787e+07	1.2636e+07	1.54306e+07	1.51842e+07	1.49707e+07	1.44436e+07	1.36379e+07	1.4617e+07	9.29459e+06	1.06646e+07	9.75566e+06	8.80041e+06	9.63289e+06	9.44163e+06	1.35613e+07	1.46665e+07	1.44398e+07	1.24606e+07	1.33399e+07	1.36731e+07
A0A5F4D660	3	3	0.0184723	0.0308082	1.16216	tobramycin-treated	Control	NTF2 domain-containing protein OS=Canis lupus familiaris (Dog) (Canis familiaris) OX=9615 GN=NUTF2 PE=4 SV=1	734799	679601	672813	684530	657028	758074	849632	704367	762501	763947	672542	669323	750162	630906	783018	1.034e+06	922253	982515	845576	807471	803343	1.05085e+06	872852	785852	984357	1.01625e+06	740583
F1P6V8	1	1	0.0184768	0.0308082	1.36708	tobramycin-treated	Control	Dynein light intermediate chain OS=Canis lupus familiaris (Dog) (Canis familiaris) OX=9615 GN=DYNC1LI2 PE=3 SV=3	38771.4	28177.3	41073.5	33716	26171.6	18726.8	19058.8	12174.9	19541.1	30898.8	47097.9	34111.3	37604.7	40482.6	38708	33417.8	49852.2	51844.4	35445.3	32004.4	42267	33204.4	40688.1	41088.5	18924.6	18088	23391.6
F1PXU2	7	6	0.0185756	0.0309384	1.19334	tobramycin-treated	Control	Uncharacterized protein OS=Canis lupus familiaris (Dog) (Canis familiaris) OX=9615 GN=PPA2 PE=4 SV=3	596932	587644	602540	499785	432967	429250	458591	492260	540609	704137	723285	730105	572974	520376	613934	530645	420963	474003	607496	517189	614005	527459	669109	636914	615018	764450	833479
A0A5F4C534	10	2	0.0186745	0.0310687	1.32098	tobramycin-treated	Control	Tropomyosin 1 OS=Canis lupus familiaris (Dog) (Canis familiaris) OX=9615 GN=TPM1 PE=3 SV=1	212422	137313	125788	108476	142061	107342	124507	121328	115551	177268	158875	151923	168601	152599	169083	187625	327448	198694	129448	118673	117645	178304	224085	207373	234831	146569	107533
F6UPR4	7	6	0.0188905	0.0313931	1.13859	Control	tobramycin-treated	POTRA domain-containing protein OS=Canis lupus familiaris (Dog) (Canis familiaris) OX=9615 GN=SAMM50 PE=4 SV=2	1.93329e+06	1.56151e+06	2.01134e+06	1.60369e+06	1.6385e+06	1.63608e+06	1.85429e+06	1.78369e+06	1.59437e+06	1.58316e+06	1.54167e+06	1.51484e+06	1.51926e+06	1.35771e+06	1.46839e+06	1.74313e+06	1.90385e+06	1.68701e+06	1.36207e+06	1.26599e+06	1.35828e+06	1.6734e+06	1.84041e+06	1.79679e+06	1.29372e+06	1.43785e+06	1.08413e+06
E2RHW7	2	1	0.0189148	0.0313987	1.16784	Control	tobramycin-treated	AA_TRNA_LIGASE_II domain-containing protein OS=Canis lupus familiaris (Dog) (Canis familiaris) OX=9615 GN=TARS1 PE=3 SV=1	85470.1	70408.3	84389.6	84307	75098.6	63481.8	60096.5	61721	59102.8	64371.1	76863.2	49253.2	55639.9	56854.8	62306.5	59746.9	62349.2	72850	74108.6	58914.2	60439.9	55480.9	74050.1	68865.7	56106.7	47819.9	47002.5
A0A5F4CHX9	31	25	0.019049	0.0315865	1.19906	Control	tobramycin-treated	ELFV_dehydrog domain-containing protein OS=Canis lupus familiaris (Dog) (Canis familiaris) OX=9615 GN=ENSCAFG00000016095 PE=3 SV=1	4.62275e+07	4.03756e+07	3.86728e+07	4.20314e+07	3.7797e+07	3.53879e+07	3.71757e+07	4.15825e+07	4.10321e+07	3.82158e+07	3.8878e+07	3.68955e+07	3.96204e+07	3.95825e+07	3.97896e+07	2.45705e+07	2.57598e+07	2.4959e+07	3.13065e+07	2.71155e+07	2.95418e+07	2.27008e+07	2.65235e+07	2.48393e+07	3.88541e+07	4.50975e+07	4.66926e+07
A0A5F4DEC7	10	9	0.0192033	0.0318036	1.52204	tobramycin-treated	Control	Nicotinamide phosphoribosyltransferase OS=Canis lupus familiaris (Dog) (Canis familiaris) OX=9615 GN=NAMPT PE=3 SV=1	907229	813554	840825	638220	515142	646163	1.15971e+06	1.06533e+06	1.14743e+06	1.00615e+06	1.0404e+06	855202	1.06506e+06	936077	1.16925e+06	1.71585e+06	1.66285e+06	1.88101e+06	822058	728221	762941	2.05294e+06	2.30594e+06	2.53093e+06	1.19735e+06	970496	838960
A0A5F4CIR6	1	1	0.0192224	0.0318036	1.29436	tobramycin-treated	Control	Ubiquitin fold modifier 1 OS=Canis lupus familiaris (Dog) (Canis familiaris) OX=9615 GN=UFM1 PE=4 SV=1	211261	131632	99521.1	141543	127817	131627	160679	143061	229817	204072	217798	165618	251432	261644	266710	140452	126553	135657	159422	139655	163921	183981	201582	222715	234053	214956	274328
J9P640	1	1	0.0192866	0.0318357	1.33712	Control	tobramycin-treated	G protein-coupled receptor associated sorting protein 1 OS=Canis lupus familiaris (Dog) (Canis familiaris) OX=9615 GN=GPRASP1 PE=4 SV=2	395781	407989	304453	466683	617342	664400	364063	590643	444463	341180	348580	576680	244445	330200	309560	390688	303581	425333	411520	434276	461570	276866	322619	506452	167012	199207	315891
A0A5F4CUA3	1	1	0.0192957	0.0318357	1.56885	Control	tobramycin-treated	PDZ domain-containing protein OS=Canis lupus familiaris (Dog) (Canis familiaris) OX=9615 GN=PDZD11 PE=4 SV=1	46435.4	53154.9	22600.4	52350.7	31506.6	24344.3	35375.2	31746.9	35089.9	39937.1	35498.7	29395.3	35444.9	39368.2	25312.8	12245.6	3800.45	8460.94	26176.6	31662.6	41107.2	17566	18500.3	20867	14227.6	11603.5	12836.3
A0A5F4CUU7	1	1	0.0193057	0.0318357	1.30207	Control	tobramycin-treated	Zinc finger protein 248 OS=Canis lupus familiaris (Dog) (Canis familiaris) OX=9615 GN=ZNF248 PE=4 SV=1	2.02181e+07	1.9307e+07	1.83091e+07	1.79632e+07	1.62099e+07	1.30596e+07	1.13763e+07	8.74198e+06	8.97363e+06	1.1208e+07	1.05172e+07	9.70942e+06	1.32977e+07	1.03366e+07	1.13786e+07	9.27632e+06	9.3873e+06	1.12339e+07	1.56044e+07	1.3018e+07	1.16666e+07	8.41133e+06	1.13081e+07	1.18608e+07	1.08026e+07	1.36686e+07	1.33842e+07
E2RB79	14	14	0.0194146	0.0319564	1.21276	tobramycin-treated	Control	T-complex protein 1 subunit gamma OS=Canis lupus familiaris (Dog) (Canis familiaris) OX=9615 GN=CCT3 PE=3 SV=3	3.18571e+06	3.09654e+06	2.88582e+06	3.55763e+06	3.19287e+06	2.79683e+06	2.29166e+06	3.07998e+06	2.78677e+06	3.38699e+06	3.4957e+06	3.52584e+06	4.62237e+06	4.39215e+06	4.37169e+06	2.62333e+06	2.82514e+06	2.78543e+06	5.01463e+06	4.04168e+06	4.22501e+06	2.73736e+06	3.3981e+06	3.41652e+06	2.86876e+06	3.39716e+06	4.05532e+06
J9NZ67	1	1	0.0194215	0.0319564	1.22797	tobramycin-treated	Control	Uncharacterized protein OS=Canis lupus familiaris (Dog) (Canis familiaris) OX=9615 GN=ENSCAFG00000032730 PE=4 SV=2	2.54036e+06	2.44953e+06	2.21866e+06	2.3867e+06	2.89965e+06	3.22315e+06	2.76909e+06	2.98539e+06	3.29939e+06	2.66203e+06	3.32086e+06	4.14415e+06	2.49837e+06	2.7326e+06	2.97864e+06	4.62458e+06	3.7258e+06	3.95249e+06	3.14306e+06	3.48929e+06	3.62465e+06	3.89495e+06	4.06139e+06	4.33234e+06	2.67675e+06	2.51706e+06	2.45947e+06
E2RDL8	6	6	0.0195452	0.0321107	1.27961	tobramycin-treated	Control	Splicing factor 3a subunit 1 OS=Canis lupus familiaris (Dog) (Canis familiaris) OX=9615 GN=SF3A1 PE=4 SV=1	178458	167090	178565	110125	115840	133629	240456	219000	188748	147774	129209	158231	177496	191547	216695	270453	270213	249452	189776	219385	239000	290936	249251	247776	256494	251977	164839
F1P897	3	3	0.0195582	0.0321107	1.37061	Control	tobramycin-treated	Glycoprotein M6A OS=Canis lupus familiaris (Dog) (Canis familiaris) OX=9615 GN=GPM6A PE=4 SV=2	414942	439612	465189	353396	419152	408345	781721	809131	794268	277686	292539	328504	411542	380588	361436	508702	425052	416969	334852	270263	305668	652846	605171	610626	327726	304348	314794
E2RSW6	1	1	0.0196901	0.0322919	1.26624	Control	tobramycin-treated	Protein kinase N3 OS=Canis lupus familiaris (Dog) (Canis familiaris) OX=9615 GN=PKN3 PE=4 SV=2	1.56387e+06	1.36335e+06	1.42133e+06	1.12507e+06	1.22691e+06	1.22912e+06	1.0163e+06	1.04214e+06	974085	964183	817343	955291	771077	781649	761176	998651	994818	1.34014e+06	1.29868e+06	1.34688e+06	1.02873e+06	1.08614e+06	1.25596e+06	1.18523e+06	668295	499019	561194
E2RTB0	3	2	0.0197433	0.0323437	1.20842	Control	tobramycin-treated	PX domain-containing protein OS=Canis lupus familiaris (Dog) (Canis familiaris) OX=9615 GN=SLC7A3 PE=4 SV=2	3.47506e+06	2.74279e+06	3.00047e+06	3.06378e+06	2.63002e+06	2.34222e+06	2.89812e+06	2.39724e+06	3.32125e+06	2.87561e+06	3.79434e+06	2.04598e+06	3.83046e+06	2.60673e+06	2.41773e+06	2.01579e+06	2.1074e+06	1.84264e+06	2.14415e+06	1.79402e+06	1.65187e+06	2.38691e+06	2.3236e+06	2.59242e+06	2.28161e+06	2.20672e+06	1.89994e+06
E2RAL3	6	5	0.019774	0.0323492	1.45656	tobramycin-treated	Control	Sulfotransferase OS=Canis lupus familiaris (Dog) (Canis familiaris) OX=9615 GN=SULT1C2 PE=3 SV=3	994393	1.095e+06	977080	569896	547685	708028	666453	595741	681165	1.20143e+06	1.29914e+06	1.06902e+06	1.71671e+06	1.69148e+06	1.63829e+06	740611	603357	735096	1.19615e+06	1.05962e+06	1.21846e+06	747816	607343	526322	1.36588e+06	1.31137e+06	1.18437e+06
F1P7J0	16	14	0.0197898	0.0323492	1.09599	tobramycin-treated	Control	Splicing factor proline and glutamine rich OS=Canis lupus familiaris (Dog) (Canis familiaris) OX=9615 GN=SFPQ PE=4 SV=3	2.19648e+06	2.61654e+06	2.30755e+06	2.18416e+06	2.0315e+06	2.05436e+06	2.33875e+06	2.30233e+06	2.4801e+06	2.32917e+06	2.23758e+06	2.29443e+06	2.55807e+06	2.62943e+06	2.79899e+06	2.50987e+06	2.48368e+06	2.44524e+06	2.44858e+06	2.23746e+06	2.49414e+06	2.78471e+06	2.89677e+06	2.94573e+06	2.44498e+06	2.18658e+06	2.23597e+06
A0A5F4BUG1	1	1	0.0198332	0.0323573	2.21013	tobramycin-treated	Control	Ig-like domain-containing protein OS=Canis lupus familiaris (Dog) (Canis familiaris) OX=9615 GN=DLA-DRA PE=3 SV=1	18784.2	13373.6	17477	10681.6	14315.4	8389.71	4766.41	7725.21	6344.24	14840.3	11380.9	10090.3	11011	8885.79	9759.84	54851.3	24298.5	57298.5	44301.2	67389.9	40305.5	10385.3	14370.6	13762.8	12287.9	17187.9	27829.7
J9NSC3	1	1	0.019838	0.0323573	1.43946	Control	tobramycin-treated	CARD domain-containing protein OS=Canis lupus familiaris (Dog) (Canis familiaris) OX=9615 GN=CARD10 PE=4 SV=2	38192.1	73867.2	104462	74934.7	94232.1	87545.8	121495	107014	106488	49014.6	46444.4	70110.4	38994.5	68090.6	51339.1	72536.7	44638.7	67143.9	104263	64540.8	78913.4	58445.4	94696.9	112728	23716.3	33278.7	44069.2
E2RM33	11	11	0.0198905	0.0324075	1.19085	Control	tobramycin-treated	Transket_pyr domain-containing protein OS=Canis lupus familiaris (Dog) (Canis familiaris) OX=9615 GN=DHTKD1 PE=4 SV=2	2.12144e+06	2.20872e+06	2.18174e+06	2.12738e+06	1.83051e+06	1.54092e+06	1.59108e+06	2.07097e+06	1.96487e+06	1.97325e+06	1.9673e+06	2.0693e+06	2.09722e+06	2.08847e+06	2.20825e+06	1.38791e+06	1.1898e+06	1.32371e+06	1.5979e+06	1.35665e+06	1.30806e+06	1.27291e+06	1.46689e+06	1.54131e+06	1.59996e+06	1.74651e+06	1.4264e+06
F1PQ29	1	1	0.0200466	0.0326264	1.60916	Control	tobramycin-treated	Integrin_alpha2 domain-containing protein OS=Canis lupus familiaris (Dog) (Canis familiaris) OX=9615 GN=ITGA4 PE=3 SV=3	2.38047e+06	2.21061e+06	2.22329e+06	2.16829e+06	2.06026e+06	1.48409e+06	3.22736e+06	5.37249e+06	6.2287e+06	2.63407e+06	2.98812e+06	2.84821e+06	2.3708e+06	1.83358e+06	1.92511e+06	2.8471e+06	2.31879e+06	2.19764e+06	1.95855e+06	1.51188e+06	1.71373e+06	971174	1.2609e+06	1.39051e+06	630555	1.11484e+06	1.48431e+06
F1P7M0	23	23	0.0202126	0.0328608	1.1014	Control	tobramycin-treated	Aminopeptidase OS=Canis lupus familiaris (Dog) (Canis familiaris) OX=9615 GN=NPEPPS PE=3 SV=2	3.53221e+06	2.87532e+06	3.43187e+06	3.59183e+06	3.50859e+06	3.48032e+06	3.70391e+06	3.82017e+06	3.67102e+06	2.72011e+06	3.03958e+06	2.85987e+06	3.37645e+06	3.13632e+06	3.319e+06	3.36415e+06	3.76876e+06	3.57488e+06	3.95205e+06	3.2207e+06	3.34497e+06	3.14595e+06	3.06632e+06	3.05757e+06	2.80554e+06	2.88703e+06	2.77003e+06
F1Q253	5	1	0.0202434	0.0328752	4.54539	tobramycin-treated	Control	Spectrin beta chain OS=Canis lupus familiaris (Dog) (Canis familiaris) OX=9615 GN=SPTB PE=3 SV=3	109120	67017.1	66391.5	73222.5	58728.2	63001	31784.1	46453	42465.8	71044.7	105386	108790	181062	245093	269822	45247.8	33065.1	59264.1	243666	343072	240175	26397.7	66337.4	91417.4	479145	1.05259e+06	1.41275e+06
E2QY18	3	2	0.0203216	0.0329397	1.73753	Control	tobramycin-treated	Transmembrane BAX inhibitor motif containing 6 OS=Canis lupus familiaris (Dog) (Canis familiaris) OX=9615 GN=TMBIM6 PE=3 SV=1	62172.8	51901.5	88346.8	67138.6	64879.6	56894.8	59790	68200	43766.9	39070.4	45979.6	43581.1	25391.2	17240.9	17885.8	59893.7	58003.1	46968.4	55301.8	34811.7	32396.4	55955.5	47866.6	46372.6	6786.42	1533.36	13114.1
A0A5F4D9K9	4	1	0.0203271	0.0329397	1.58418	tobramycin-treated	Control	Glyceraldehyde-3-phosphate dehydrogenase OS=Canis lupus familiaris (Dog) (Canis familiaris) OX=9615 GN=ENSCAFG00000005538 PE=3 SV=1	46117.1	32827.6	35895.5	43062.1	51592.2	65930.5	45482.9	19957.2	17329.2	26181.9	48203.6	42243	42336.1	42755.4	50260.2	76995.6	113892	89143.2	32823.4	64468	92261.7	92269.9	41591.3	36144.5	102503	89875.8	50936.5
F6UY11	6	5	0.0204468	0.0330979	1.24914	tobramycin-treated	Control	Proteasome activator subunit 1 OS=Canis lupus familiaris (Dog) (Canis familiaris) OX=9615 GN=PSME1 PE=4 SV=2	786527	673482	679494	554941	470191	581674	708022	515251	473956	613987	555537	551554	637577	583575	594897	874053	1.18943e+06	988386	787835	692742	648655	693483	892152	948985	906294	761340	679036
A0A5F4D3Q4	1	1	0.0205211	0.0331822	1.58089	tobramycin-treated	Control	MAGE domain-containing protein OS=Canis lupus familiaris (Dog) (Canis familiaris) OX=9615 GN=MAGEB4 PE=4 SV=1	20339.3	11992.7	11461.5	5461.94	4485.47	2570.56	4951.46	3348.84	2805.28	10633.9	5422.68	9871.65	4819.19	4091.8	4466.65	14510.5	17392.5	14558.5	15892.1	15702	17029.1	9840.9	11590.6	10256.6	22844.7	9171.69	15062.4
J9P0D4	1	1	0.020564	0.0332157	1.83965	Control	tobramycin-treated	Ig-like domain-containing protein OS=Canis lupus familiaris (Dog) (Canis familiaris) OX=9615 GN=ENSCAFG00000031795 PE=4 SV=2	547878	340333	360292	151041	125308	112493	130231	113975	147299	48572.4	46225.8	45714	74419.8	72047.3	69005.3	189373	145214	174706	177070	167180	117879	120986	179284	160113	136592	134583	146728
J9P2L3	28	24	0.0205863	0.0332159	1.16565	Control	tobramycin-treated	Multifunctional fusion protein OS=Canis lupus familiaris (Dog) (Canis familiaris) OX=9615 GN=ALDH4A1 PE=3 SV=1	1.65187e+08	1.51746e+08	1.59862e+08	1.66726e+08	1.60182e+08	1.54113e+08	1.39423e+08	1.56151e+08	1.46347e+08	1.70275e+08	1.67292e+08	1.65899e+08	1.44007e+08	1.3507e+08	1.42211e+08	9.72049e+07	1.07776e+08	9.95251e+07	1.35329e+08	1.20397e+08	1.40601e+08	9.90033e+07	1.12154e+08	9.9773e+07	1.42643e+08	1.595e+08	1.62984e+08
E2RG74	1	1	0.0206247	0.033242	1.90163	tobramycin-treated	Control	Amyloid beta precursor protein binding family A member 1 OS=Canis lupus familiaris (Dog) (Canis familiaris) OX=9615 GN=APBA1 PE=4 SV=3	5830.27	5338.74	2264.08	10427.7	9221.93	16574	10674.9	10120.8	9237.08	12848.3	9790.43	15367.2	9561.52	14821.6	14040.5	25767.4	16427.2	21169.2	18497.4	9527.88	32971.9	31667.9	29382.8	25220.1	4123.72	6537.02	5357.74
F1Q1M2	7	6	0.0208515	0.0335714	1.23105	Control	tobramycin-treated	Isoleucyl-tRNA synthetase 2, mitochondrial OS=Canis lupus familiaris (Dog) (Canis familiaris) OX=9615 GN=IARS2 PE=3 SV=3	504376	332310	525759	483030	415568	376001	435307	423298	306505	322137	269569	243833	306910	242151	325245	530435	533429	438990	351495	326376	355242	367181	353221	317303	297408	358021	238170
F1PPC7	18	17	0.0209563	0.0336758	1.08135	Control	tobramycin-treated	Succinate--CoA ligase [ADP-forming] subunit beta, mitochondrial OS=Canis lupus familiaris (Dog) (Canis familiaris) OX=9615 GN=SUCLA2 PE=3 SV=3	7.32527e+06	6.70216e+06	6.61822e+06	6.81902e+06	6.72111e+06	6.33672e+06	6.02411e+06	6.37609e+06	6.5003e+06	5.74524e+06	6.39521e+06	6.18477e+06	7.03387e+06	6.26416e+06	6.48504e+06	5.33292e+06	5.93363e+06	5.53744e+06	5.46144e+06	5.50939e+06	5.45686e+06	6.02176e+06	6.59574e+06	7.14371e+06	5.84522e+06	6.72919e+06	6.23006e+06
F1Q3S8	1	1	0.0209613	0.0336758	1.96153	Control	tobramycin-treated	Transmembrane protease serine OS=Canis lupus familiaris (Dog) (Canis familiaris) OX=9615 GN=TMPRSS11A PE=3 SV=3	31310.9	20320.8	13526.8	70184.6	54723.2	43214.7	20753.3	29396.8	9803.39	22697.8	17931.8	22705.7	16130.7	11833.8	9004.33	4614.66	2487.61	7738.25	22932.3	33822.2	20737.5	21563.1	28890.7	28430.1	7970.19	12700.9	6793.24
E2QXI3	4	4	0.0212061	0.0340031	1.1944	tobramycin-treated	Control	tRNA-binding domain-containing protein OS=Canis lupus familiaris (Dog) (Canis familiaris) OX=9615 GN=AIMP1 PE=4 SV=2	464606	357799	334989	344942	263183	241791	227415	235166	261533	489273	411161	392555	397894	333920	408902	309278	264885	280429	427874	354974	331924	296751	378499	345869	348331	325403	426903
F1PEN6	4	4	0.0212105	0.0340031	2.7841	tobramycin-treated	Control	Transferrin receptor protein 1 OS=Canis lupus familiaris (Dog) (Canis familiaris) OX=9615 GN=TFRC PE=4 SV=2	238532	188360	191380	273169	239151	261072	232316	224176	229390	234965	266351	268832	487055	467248	510441	358239	485150	366779	249982	297997	234922	321876	248970	218815	1.92335e+06	2.25299e+06	2.37425e+06
A0A5F4CPQ9	20	16	0.0212829	0.0340463	1.15261	Control	tobramycin-treated	AP complex subunit beta OS=Canis lupus familiaris (Dog) (Canis familiaris) OX=9615 GN=AP2B1 PE=3 SV=1	2.94863e+06	2.64677e+06	2.67188e+06	2.8472e+06	2.93852e+06	3.0061e+06	2.46315e+06	2.72655e+06	2.79559e+06	2.70966e+06	2.65143e+06	3.02228e+06	2.45001e+06	2.56412e+06	2.78135e+06	2.02314e+06	1.98032e+06	1.80924e+06	2.84967e+06	2.56115e+06	3.33746e+06	1.85702e+06	1.94173e+06	1.84186e+06	2.40165e+06	2.3374e+06	2.33725e+06
J9P1X0	1	1	0.0213028	0.0340463	1.61658	Control	tobramycin-treated	Nudix hydrolase domain-containing protein OS=Canis lupus familiaris (Dog) (Canis familiaris) OX=9615 GN=ENSCAFG00000029897 PE=4 SV=2	472202	502194	306086	370102	331708	164694	245058	634466	597354	141797	144806	150816	369385	366501	228868	222419	110569	246844	132396	110130	167641	578383	611086	354038	48191.4	169018	330477
A0A5F4DF31	1	1	0.0213056	0.0340463	1.71097	tobramycin-treated	Control	Eukaryotic translation initiation factor 3 subunit M OS=Canis lupus familiaris (Dog) (Canis familiaris) OX=9615 GN=EIF3M PE=3 SV=1	3969.71	19840.8	20741.8	43685.4	65708.5	70412.3	63031.2	105423	130721	78126.6	119901	154506	103012	110893	79362.3	67902.2	77305.3	84408.5	149372	97527.8	119975	159038	143012	143870	26061	20093.9	57135.3
F6XNH4	50	41	0.0213489	0.0340792	1.07867	Control	tobramycin-treated	Methylenetetrahydrofolate dehydrogenase, cyclohydrolase and formyltetrahydrofolate synthetase 1 OS=Canis lupus familiaris (Dog) (Canis familiaris) OX=9615 GN=MTHFD1 PE=3 SV=2	2.33246e+07	2.23925e+07	2.20659e+07	2.20458e+07	2.19115e+07	2.55699e+07	2.4421e+07	2.54155e+07	2.50576e+07	2.08487e+07	2.18763e+07	2.17913e+07	2.50117e+07	2.41873e+07	2.52089e+07	1.98526e+07	2.02555e+07	2.00874e+07	2.35691e+07	2.1085e+07	2.37217e+07	2.16777e+07	2.25219e+07	2.15175e+07	2.04547e+07	2.06617e+07	1.91276e+07
[truncated: 2,081 more rows]

## Sheet: Supplementary data S2
values < LLOQ---replaced with 1/2 LOQ
values > ULOQ---replaced with ULOQ
ND: not determined
[truncated: 74 more rows]
